# Supplementary material for: A synthesis of major environmental-body size clines of the sexes within arthropod species
Source: Oecologia. 2019 Jun 3;190(2):343–53. doi: 10.1007/s00442-019-04428-7 (PMC6571078; doi:10.1007/s00442-019-04428-7)
Supplement: Supplementary file 1 — Supplementary material 1 (XLSX 708 kb) [file 442_2019_4428_MOESM1_ESM.xlsx]

## Sheet: Altitude-size data
Source	Environment	Order	Family	Species	Sex	Stage	Latitude	Longitude	Location	Altitude (m.a.s.l)	Body Size	Original Units	Dry Mass (mg)	Notes
Ashby 1997. Physiol. Zool. 70: 701-711	Terrestrial	Orthoptera	Acrididae	Xanthippus corallipes	F	Adult	33.1231	-107.27	Agricultural Field Station, Jornada del Muerto, New Mexico	1500	3.167	Mass (g)	1266.8	Wet mass to dry mass x0.4
Ashby 1997. Physiol. Zool. 70: 701-711	Terrestrial	Orthoptera	Acrididae	Xanthippus corallipes	F	Adult	34.3417	-106.973	Nunn Flats, Sevilleta National Wildlife Refuge, New Mexico	1600	3.591	Mass (g)	1436.4
Ashby 1997. Physiol. Zool. 70: 701-711	Terrestrial	Orthoptera	Acrididae	Xanthippus corallipes	F	Adult	35.7914	-106.686	Soda Dam, Jemez Mountains, New Mexico	2150	2.027	Mass (g)	810.8
Ashby 1997. Physiol. Zool. 70: 701-711	Terrestrial	Orthoptera	Acrididae	Xanthippus corallipes	F	Adult	34.7922	-106.386	Fourth of July Canyon, Manzano Mountains, New Mexico	2430	1.618	Mass (g)	647.2
Ashby 1997. Physiol. Zool. 70: 701-711	Terrestrial	Orthoptera	Acrididae	Xanthippus corallipes	F	Adult	33.9908	-107.189	South Baldy, Magdalena Mountains, New Mexico	3500	1.48	Mass (g)	592
Ashby 1997. Physiol. Zool. 70: 701-711	Terrestrial	Orthoptera	Acrididae	Xanthippus corallipes	F	Adult	35.2386	-107.609	La Mosca Peak, Mount Taylor Mountains, New Mexico	3600	1.93	Mass (g)	772
Ashby 1997. Physiol. Zool. 70: 701-711	Terrestrial	Orthoptera	Acrididae	Xanthippus corallipes	M	Adult	33.1231	-107.27	Agricultural Field Station, Jornada del Muerto, New Mexico	1500	1.227	Mass (g)	490.8
Ashby 1997. Physiol. Zool. 70: 701-711	Terrestrial	Orthoptera	Acrididae	Xanthippus corallipes	M	Adult	34.3417	-106.973	Nunn Flats, Sevilleta National Wildlife Refuge, New Mexico	1600	1.238	Mass (g)	495.2
Ashby 1997. Physiol. Zool. 70: 701-711	Terrestrial	Orthoptera	Acrididae	Xanthippus corallipes	M	Adult	35.7914	-106.686	Soda Dam, Jemez Mountains, New Mexico	2150	0.61	Mass (g)	244
Ashby 1997. Physiol. Zool. 70: 701-711	Terrestrial	Orthoptera	Acrididae	Xanthippus corallipes	M	Adult	34.7922	-106.386	Fourth of July Canyon, Manzano Mountains, New Mexico	2430	0.424	Mass (g)	169.6
Ashby 1997. Physiol. Zool. 70: 701-711	Terrestrial	Orthoptera	Acrididae	Xanthippus corallipes	M	Adult	33.9908	-107.189	South Baldy, Magdalena Mountains, New Mexico	3500	0.409	Mass (g)	163.6
Ashby 1997. Physiol. Zool. 70: 701-711	Terrestrial	Orthoptera	Acrididae	Xanthippus corallipes	M	Adult	35.2386	-107.609	La Mosca Peak, Mount Taylor Mountains, New Mexico	3600	0.475	Mass (g)	190
Berner & Blanckenhorn 2006. J. Animal. Ecol. 75: 130-139	Terrestrial	Orthoptera	Acrididae	Omocestus viridulus	F	Adult	47.29	8.28	Neerach, Switzerland	410	13.6629	Hind Femur L (mm)	432.982	Conversion for Dactylotum variegatum used (same family, similar size), taken from DeBano 2008 (J. Orthoptera. Res. 17: 293-300). Female conversion used also for males, as male equation appears incorrect in study.
Berner & Blanckenhorn 2006. J. Animal. Ecol. 75: 130-139	Terrestrial	Orthoptera	Acrididae	Omocestus viridulus	F	Adult	47.27	8.37	Birchwil, Switzerland	540	13.9064	Hind Femur L (mm)	448.509
Berner & Blanckenhorn 2006. J. Animal. Ecol. 75: 130-139	Terrestrial	Orthoptera	Acrididae	Omocestus viridulus	F	Adult	47.11	8.38	Schonenberg, Switzerland	670	13.4382	Hind Femur L (mm)	418.891
Berner & Blanckenhorn 2006. J. Animal. Ecol. 75: 130-139	Terrestrial	Orthoptera	Acrididae	Omocestus viridulus	F	Adult	47.2	8.5	Baretswil, Switzerland	830	13.6816	Hind Femur L (mm)	434.166
Berner & Blanckenhorn 2006. J. Animal. Ecol. 75: 130-139	Terrestrial	Orthoptera	Acrididae	Omocestus viridulus	F	Adult	47.06	8.4	Rothenthurm, Switzerland	910	13.4944	Hind Femur L (mm)	422.392
Berner & Blanckenhorn 2006. J. Animal. Ecol. 75: 130-139	Terrestrial	Orthoptera	Acrididae	Omocestus viridulus	F	Adult	47.16	9.1	Bendel, Switzerland	1055	12.839	Hind Femur L (mm)	382.452
Berner & Blanckenhorn 2006. J. Animal. Ecol. 75: 130-139	Terrestrial	Orthoptera	Acrididae	Omocestus viridulus	F	Adult	47.06	8.59	Nafels, Switzerland	1350	13.176	Hind Femur L (mm)	402.745
Berner & Blanckenhorn 2006. J. Animal. Ecol. 75: 130-139	Terrestrial	Orthoptera	Acrididae	Omocestus viridulus	F	Adult	47.11	9.07	Speer, Switzerland	1610	12.8951	Hind Femur L (mm)	385.798
Berner & Blanckenhorn 2006. J. Animal. Ecol. 75: 130-139	Terrestrial	Orthoptera	Acrididae	Omocestus viridulus	F	Adult	47.04	9.16	Flumserberg, Switzerland	1850	11.9775	Hind Femur L (mm)	332.968
Berner & Blanckenhorn 2006. J. Animal. Ecol. 75: 130-139	Terrestrial	Orthoptera	Acrididae	Omocestus viridulus	F	Adult	46.55	9.08	Elm, Switzerland	1860	12.3146	Hind Femur L (mm)	351.924
Berner & Blanckenhorn 2006. J. Animal. Ecol. 75: 130-139	Terrestrial	Orthoptera	Acrididae	Omocestus viridulus	F	Adult	47.09	9.2	Gamserrugg, Switzerland	2060	11.7715	Hind Femur L (mm)	321.642
Berner & Blanckenhorn 2006. J. Animal. Ecol. 75: 130-139	Terrestrial	Orthoptera	Acrididae	Omocestus viridulus	F	Adult	46.58	9.25	Pizol, Switzerland	2215	12.1086	Hind Femur L (mm)	340.278
Berner & Blanckenhorn 2006. J. Animal. Ecol. 75: 130-139	Terrestrial	Orthoptera	Acrididae	Omocestus viridulus	F	Adult	46.46	9.37	Hornli, Switzerland	2440	11.6405	Hind Femur L (mm)	314.536
Berner & Blanckenhorn 2006. J. Animal. Ecol. 75: 130-139	Terrestrial	Orthoptera	Acrididae	Omocestus viridulus	M	Adult	47.29	8.28	Neerach, Switzerland	410	10.5169	Hind Femur L (mm)	256.875
Berner & Blanckenhorn 2006. J. Animal. Ecol. 75: 130-139	Terrestrial	Orthoptera	Acrididae	Omocestus viridulus	M	Adult	47.27	8.37	Birchwil, Switzerland	540	10.5543	Hind Femur L (mm)	258.704
Berner & Blanckenhorn 2006. J. Animal. Ecol. 75: 130-139	Terrestrial	Orthoptera	Acrididae	Omocestus viridulus	M	Adult	47.11	8.38	Schonenberg, Switzerland	670	10.4794	Hind Femur L (mm)	255.054
Berner & Blanckenhorn 2006. J. Animal. Ecol. 75: 130-139	Terrestrial	Orthoptera	Acrididae	Omocestus viridulus	M	Adult	47.2	8.5	Baretswil, Switzerland	830	10.8165	Hind Femur L (mm)	271.682
Berner & Blanckenhorn 2006. J. Animal. Ecol. 75: 130-139	Terrestrial	Orthoptera	Acrididae	Omocestus viridulus	M	Adult	47.06	8.4	Rothenthurm, Switzerland	910	10.4794	Hind Femur L (mm)	255.054
Berner & Blanckenhorn 2006. J. Animal. Ecol. 75: 130-139	Terrestrial	Orthoptera	Acrididae	Omocestus viridulus	M	Adult	47.16	9.1	Bendel, Switzerland	1055	10.4045	Hind Femur L (mm)	251.429
Berner & Blanckenhorn 2006. J. Animal. Ecol. 75: 130-139	Terrestrial	Orthoptera	Acrididae	Omocestus viridulus	M	Adult	47.06	8.59	Nafels, Switzerland	1350	10.5543	Hind Femur L (mm)	258.704
Berner & Blanckenhorn 2006. J. Animal. Ecol. 75: 130-139	Terrestrial	Orthoptera	Acrididae	Omocestus viridulus	M	Adult	47.11	9.07	Speer, Switzerland	1610	10.2734	Hind Femur L (mm)	245.149
Berner & Blanckenhorn 2006. J. Animal. Ecol. 75: 130-139	Terrestrial	Orthoptera	Acrididae	Omocestus viridulus	M	Adult	47.04	9.16	Flumserberg, Switzerland	1850	9.61798	Hind Femur L (mm)	214.938
Berner & Blanckenhorn 2006. J. Animal. Ecol. 75: 130-139	Terrestrial	Orthoptera	Acrididae	Omocestus viridulus	M	Adult	46.55	9.08	Elm, Switzerland	1860	9.99251	Hind Femur L (mm)	231.959
Berner & Blanckenhorn 2006. J. Animal. Ecol. 75: 130-139	Terrestrial	Orthoptera	Acrididae	Omocestus viridulus	M	Adult	47.09	9.2	Gamserrugg, Switzerland	2060	9.74907	Hind Femur L (mm)	220.821
Berner & Blanckenhorn 2006. J. Animal. Ecol. 75: 130-139	Terrestrial	Orthoptera	Acrididae	Omocestus viridulus	M	Adult	46.58	9.25	Pizol, Switzerland	2215	9.39326	Hind Femur L (mm)	205.035
Berner & Blanckenhorn 2006. J. Animal. Ecol. 75: 130-139	Terrestrial	Orthoptera	Acrididae	Omocestus viridulus	M	Adult	46.46	9.37	Hornli, Switzerland	2440	9.54307	Hind Femur L (mm)	211.611
Bowden et al. 2013. Polar Biol. 36: 831-836	Terrestrial	Araneae	Lycosidae	Pardosa lapponica	F	Adult	65.517	-137.114	Dempster Highway, Yukon Territory, Canada.	758.005	2.31515	Carapace W (mm)	0.868041	Conversion to wet mass for Tarentula kochi (same family), taken from Hagstrum 1971 (Annals of The Entomological Society of America 64: 757-760). Wet mass to dry mass x0.4
Bowden et al. 2013. Polar Biol. 36: 831-836	Terrestrial	Araneae	Lycosidae	Pardosa lapponica	F	Adult	65.517	-137.114	Dempster Highway, Yukon Territory, Canada.	856.754	2.37273	Carapace W (mm)	0.876182
Bowden et al. 2013. Polar Biol. 36: 831-836	Terrestrial	Araneae	Lycosidae	Pardosa lapponica	F	Adult	65.517	-137.114	Dempster Highway, Yukon Territory, Canada.	955.862	2.32121	Carapace W (mm)	0.868904
Bowden et al. 2013. Polar Biol. 36: 831-836	Terrestrial	Araneae	Lycosidae	Pardosa lapponica	F	Adult	65.517	-137.114	Dempster Highway, Yukon Territory, Canada.	1058.08	2.18485	Carapace W (mm)	0.849142
Bowden et al. 2013. Polar Biol. 36: 831-836	Terrestrial	Araneae	Lycosidae	Pardosa lapponica	F	Adult	65.517	-137.114	Dempster Highway, Yukon Territory, Canada.	1157.04	2.17879	Carapace W (mm)	0.848246
Bowden et al. 2013. Polar Biol. 36: 831-836	Terrestrial	Araneae	Lycosidae	Pardosa lapponica	F	Adult	65.517	-137.114	Dempster Highway, Yukon Territory, Canada.	1256.33	2.0697	Carapace W (mm)	0.831849
Bowden et al. 2013. Polar Biol. 36: 831-836	Terrestrial	Araneae	Lycosidae	Pardosa lapponica	F	Adult	65.517	-137.114	Dempster Highway, Yukon Territory, Canada.	1354.89	2.18485	Carapace W (mm)	0.849142
Bowden et al. 2013. Polar Biol. 36: 831-836	Terrestrial	Araneae	Lycosidae	Pardosa lapponica	F	Adult	65.517	-137.114	Dempster Highway, Yukon Territory, Canada.	1453.83	2.18485	Carapace W (mm)	0.849142
Bowden et al. 2013. Polar Biol. 36: 831-836	Terrestrial	Araneae	Lycosidae	Pardosa lapponica	M	Adult	65.517	-137.114	Dempster Highway, Yukon Territory, Canada.	758.005	2.14242	Carapace W (mm)	0.842838
Bowden et al. 2013. Polar Biol. 36: 831-836	Terrestrial	Araneae	Lycosidae	Pardosa lapponica	M	Adult	65.517	-137.114	Dempster Highway, Yukon Territory, Canada.	856.754	2.11212	Carapace W (mm)	0.838288
Bowden et al. 2013. Polar Biol. 36: 831-836	Terrestrial	Araneae	Lycosidae	Pardosa lapponica	M	Adult	65.517	-137.114	Dempster Highway, Yukon Territory, Canada.	955.862	2.12424	Carapace W (mm)	0.840113
Bowden et al. 2013. Polar Biol. 36: 831-836	Terrestrial	Araneae	Lycosidae	Pardosa lapponica	M	Adult	65.517	-137.114	Dempster Highway, Yukon Territory, Canada.	1058.08	2.10606	Carapace W (mm)	0.837373
Bowden et al. 2013. Polar Biol. 36: 831-836	Terrestrial	Araneae	Lycosidae	Pardosa lapponica	M	Adult	65.517	-137.114	Dempster Highway, Yukon Territory, Canada.	1157.04	2.10606	Carapace W (mm)	0.837373
Bowden et al. 2013. Polar Biol. 36: 831-836	Terrestrial	Araneae	Lycosidae	Pardosa lapponica	M	Adult	65.517	-137.114	Dempster Highway, Yukon Territory, Canada.	1256.33	2.05758	Carapace W (mm)	0.829995
Bowden et al. 2013. Polar Biol. 36: 831-836	Terrestrial	Araneae	Lycosidae	Pardosa lapponica	M	Adult	65.517	-137.114	Dempster Highway, Yukon Territory, Canada.	1354.89	2.10606	Carapace W (mm)	0.837373
Bowden et al. 2013. Polar Biol. 36: 831-836	Terrestrial	Araneae	Lycosidae	Pardosa lapponica	M	Adult	65.517	-137.114	Dempster Highway, Yukon Territory, Canada.	1453.83	2.08788	Carapace W (mm)	0.834619
Bowden et al. 2013. Polar Biol. 36: 831-836	Terrestrial	Araneae	Lycosidae	Pardosa uintana	F	Adult	65.517	-137.114	Dempster Highway, Yukon Territory, Canada.	660.632	2.20704	Carapace W (mm)	0.852408
Bowden et al. 2013. Polar Biol. 36: 831-836	Terrestrial	Araneae	Lycosidae	Pardosa uintana	F	Adult	65.517	-137.114	Dempster Highway, Yukon Territory, Canada.	758.995	2.27638	Carapace W (mm)	0.862488
Bowden et al. 2013. Polar Biol. 36: 831-836	Terrestrial	Araneae	Lycosidae	Pardosa uintana	F	Adult	65.517	-137.114	Dempster Highway, Yukon Territory, Canada.	857.694	2.24322	Carapace W (mm)	0.857691
Bowden et al. 2013. Polar Biol. 36: 831-836	Terrestrial	Araneae	Lycosidae	Pardosa uintana	F	Adult	65.517	-137.114	Dempster Highway, Yukon Territory, Canada.	959.022	2.26734	Carapace W (mm)	0.861184
Bowden et al. 2013. Polar Biol. 36: 831-836	Terrestrial	Araneae	Lycosidae	Pardosa uintana	F	Adult	65.517	-137.114	Dempster Highway, Yukon Territory, Canada.	1057.88	2.18593	Carapace W (mm)	0.849301
Bowden et al. 2013. Polar Biol. 36: 831-836	Terrestrial	Araneae	Lycosidae	Pardosa uintana	F	Adult	65.517	-137.114	Dempster Highway, Yukon Territory, Canada.	1156.45	2.19196	Carapace W (mm)	0.850191
Bowden et al. 2013. Polar Biol. 36: 831-836	Terrestrial	Araneae	Lycosidae	Pardosa uintana	F	Adult	65.517	-137.114	Dempster Highway, Yukon Territory, Canada.	1258.29	2.0593	Carapace W (mm)	0.830258
Bowden et al. 2013. Polar Biol. 36: 831-836	Terrestrial	Araneae	Lycosidae	Pardosa uintana	F	Adult	65.517	-137.114	Dempster Highway, Yukon Territory, Canada.	1353.96	2.09246	Carapace W (mm)	0.835314
Bowden et al. 2013. Polar Biol. 36: 831-836	Terrestrial	Araneae	Lycosidae	Pardosa uintana	M	Adult	65.517	-137.114	Dempster Highway, Yukon Territory, Canada.	660.632	2.13769	Carapace W (mm)	0.84213
Bowden et al. 2013. Polar Biol. 36: 831-836	Terrestrial	Araneae	Lycosidae	Pardosa uintana	M	Adult	65.517	-137.114	Dempster Highway, Yukon Territory, Canada.	758.995	2.1407	Carapace W (mm)	0.842581
Bowden et al. 2013. Polar Biol. 36: 831-836	Terrestrial	Araneae	Lycosidae	Pardosa uintana	M	Adult	65.517	-137.114	Dempster Highway, Yukon Territory, Canada.	857.694	2.19196	Carapace W (mm)	0.850191
Bowden et al. 2013. Polar Biol. 36: 831-836	Terrestrial	Araneae	Lycosidae	Pardosa uintana	M	Adult	65.517	-137.114	Dempster Highway, Yukon Territory, Canada.	959.022	2.15879	Carapace W (mm)	0.845279
Bowden et al. 2013. Polar Biol. 36: 831-836	Terrestrial	Araneae	Lycosidae	Pardosa uintana	M	Adult	65.517	-137.114	Dempster Highway, Yukon Territory, Canada.	1057.88	2.0593	Carapace W (mm)	0.830258
Bowden et al. 2013. Polar Biol. 36: 831-836	Terrestrial	Araneae	Lycosidae	Pardosa uintana	M	Adult	65.517	-137.114	Dempster Highway, Yukon Territory, Canada.	1156.45	2.02915	Carapace W (mm)	0.825618
Bowden et al. 2013. Polar Biol. 36: 831-836	Terrestrial	Araneae	Lycosidae	Pardosa uintana	M	Adult	65.517	-137.114	Dempster Highway, Yukon Territory, Canada.	1258.29	2.03518	Carapace W (mm)	0.826549
Bowden et al. 2013. Polar Biol. 36: 831-836	Terrestrial	Araneae	Lycosidae	Pardosa uintana	M	Adult	65.517	-137.114	Dempster Highway, Yukon Territory, Canada.	1353.96	2.02613	Carapace W (mm)	0.825151
Bowden et al. 2013. Polar Biol. 36: 831-836	Terrestrial	Araneae	Lycosidae	Alopecosa aculeata	F	Adult	65.517	-137.114	Dempster Highway, Yukon Territory, Canada.	760.78	3.485	Carapace W (mm)	1.014
Bowden et al. 2013. Polar Biol. 36: 831-836	Terrestrial	Araneae	Lycosidae	Alopecosa aculeata	F	Adult	65.517	-137.114	Dempster Highway, Yukon Territory, Canada.	859.593	3.395	Carapace W (mm)	1.00397
Bowden et al. 2013. Polar Biol. 36: 831-836	Terrestrial	Araneae	Lycosidae	Alopecosa aculeata	F	Adult	65.517	-137.114	Dempster Highway, Yukon Territory, Canada.	958.221	3.38	Carapace W (mm)	1.00228
Bowden et al. 2013. Polar Biol. 36: 831-836	Terrestrial	Araneae	Lycosidae	Alopecosa aculeata	F	Adult	65.517	-137.114	Dempster Highway, Yukon Territory, Canada.	1056.67	3.435	Carapace W (mm)	1.00844
Bowden et al. 2013. Polar Biol. 36: 831-836	Terrestrial	Araneae	Lycosidae	Alopecosa aculeata	F	Adult	65.517	-137.114	Dempster Highway, Yukon Territory, Canada.	1158.13	3.7	Carapace W (mm)	1.03733
Bowden et al. 2013. Polar Biol. 36: 831-836	Terrestrial	Araneae	Lycosidae	Alopecosa aculeata	F	Adult	65.517	-137.114	Dempster Highway, Yukon Territory, Canada.	1257.28	3.475	Carapace W (mm)	1.01289
Bowden et al. 2013. Polar Biol. 36: 831-836	Terrestrial	Araneae	Lycosidae	Alopecosa aculeata	F	Adult	65.517	-137.114	Dempster Highway, Yukon Territory, Canada.	1355.43	3.65	Carapace W (mm)	1.03198
Bowden et al. 2013. Polar Biol. 36: 831-836	Terrestrial	Araneae	Lycosidae	Alopecosa aculeata	M	Adult	65.517	-137.114	Dempster Highway, Yukon Territory, Canada.	658.631	3.5	Carapace W (mm)	1.01565
Bowden et al. 2013. Polar Biol. 36: 831-836	Terrestrial	Araneae	Lycosidae	Alopecosa aculeata	M	Adult	65.517	-137.114	Dempster Highway, Yukon Territory, Canada.	761.449	3.215	Carapace W (mm)	0.983397
Bowden et al. 2013. Polar Biol. 36: 831-836	Terrestrial	Araneae	Lycosidae	Alopecosa aculeata	M	Adult	65.517	-137.114	Dempster Highway, Yukon Territory, Canada.	859.767	3.325	Carapace W (mm)	0.996049
Bowden et al. 2013. Polar Biol. 36: 831-836	Terrestrial	Araneae	Lycosidae	Alopecosa aculeata	M	Adult	65.517	-137.114	Dempster Highway, Yukon Territory, Canada.	958.432	3.295	Carapace W (mm)	0.992625
Bowden et al. 2013. Polar Biol. 36: 831-836	Terrestrial	Araneae	Lycosidae	Alopecosa aculeata	M	Adult	65.517	-137.114	Dempster Highway, Yukon Territory, Canada.	1056.63	3.455	Carapace W (mm)	1.01067
Bowden et al. 2013. Polar Biol. 36: 831-836	Terrestrial	Araneae	Lycosidae	Alopecosa aculeata	M	Adult	65.517	-137.114	Dempster Highway, Yukon Territory, Canada.	1158.13	3.435	Carapace W (mm)	1.00844
Bowden et al. 2013. Polar Biol. 36: 831-836	Terrestrial	Araneae	Lycosidae	Alopecosa aculeata	M	Adult	65.517	-137.114	Dempster Highway, Yukon Territory, Canada.	1257.28	3.455	Carapace W (mm)	1.01067
Bowden et al. 2013. Polar Biol. 36: 831-836	Terrestrial	Araneae	Lycosidae	Alopecosa aculeata	M	Adult	65.517	-137.114	Dempster Highway, Yukon Territory, Canada.	1355.43	3.555	Carapace W (mm)	1.02169
Bowden et al. 2013. Polar Biol. 36: 831-836	Terrestrial	Araneae	Lycosidae	Alopecosa aculeata	M	Adult	65.517	-137.114	Dempster Highway, Yukon Territory, Canada.	1454.33	3.525	Carapace W (mm)	1.0184
Ceryngier 2000. Eur. J. Entomol. 97: 323-328	Terrestrial	Coleoptera	Coccinellidae	Coccinella septempunctata	F	Adult	50.44	15.45	Poland	1600	7.3	Body L (mm)	6.76517	Suggested link with body size and altitudinal dispersal ability. Family-specific conversion taken from Sabo et al. 2012 (J. N. Am. Benthol. Soc. 21:336–343).
Ceryngier 2000. Eur. J. Entomol. 97: 323-328	Terrestrial	Coleoptera	Coccinellidae	Coccinella septempunctata	F	Adult	50.44	15.45	Poland	1600	7.18	Body L (mm)	6.59904
Ceryngier 2000. Eur. J. Entomol. 97: 323-328	Terrestrial	Coleoptera	Coccinellidae	Coccinella septempunctata	F	Adult	50.44	15.45	Poland	1600	7.35	Body L (mm)	6.83479
Ceryngier 2000. Eur. J. Entomol. 97: 323-328	Terrestrial	Coleoptera	Coccinellidae	Coccinella septempunctata	F	Adult	50.44	15.45	Poland	1600	7.42	Body L (mm)	6.93266
Ceryngier 2000. Eur. J. Entomol. 97: 323-328	Terrestrial	Coleoptera	Coccinellidae	Coccinella septempunctata	F	Adult	50.47	15.31	Poland	1360	7.15	Body L (mm)	6.55772
Ceryngier 2000. Eur. J. Entomol. 97: 323-328	Terrestrial	Coleoptera	Coccinellidae	Coccinella septempunctata	F	Adult	50.47	15.31	Poland	1360	7.31	Body L (mm)	6.77907
Ceryngier 2000. Eur. J. Entomol. 97: 323-328	Terrestrial	Coleoptera	Coccinellidae	Coccinella septempunctata	F	Adult	50.47	15.31	Poland	1360	7.3	Body L (mm)	6.76517
Ceryngier 2000. Eur. J. Entomol. 97: 323-328	Terrestrial	Coleoptera	Coccinellidae	Coccinella septempunctata	F	Adult	50.46	15.45	Poland	800	7.11	Body L (mm)	6.50277
Ceryngier 2000. Eur. J. Entomol. 97: 323-328	Terrestrial	Coleoptera	Coccinellidae	Coccinella septempunctata	F	Adult	50.46	15.45	Poland	800	7.06	Body L (mm)	6.4343
Ceryngier 2000. Eur. J. Entomol. 97: 323-328	Terrestrial	Coleoptera	Coccinellidae	Coccinella septempunctata	F	Adult	50.46	15.45	Poland	800	7.05	Body L (mm)	6.42063
Ceryngier 2000. Eur. J. Entomol. 97: 323-328	Terrestrial	Coleoptera	Coccinellidae	Coccinella septempunctata	F	Adult	50.46	15.45	Poland	800	7.13	Body L (mm)	6.53023
Ceryngier 2000. Eur. J. Entomol. 97: 323-328	Terrestrial	Coleoptera	Coccinellidae	Coccinella septempunctata	M	Adult	50.44	15.45	Poland	1600	6.79	Body L (mm)	6.06874
Ceryngier 2000. Eur. J. Entomol. 97: 323-328	Terrestrial	Coleoptera	Coccinellidae	Coccinella septempunctata	M	Adult	50.44	15.45	Poland	1600	6.66	Body L (mm)	5.89529
Ceryngier 2000. Eur. J. Entomol. 97: 323-328	Terrestrial	Coleoptera	Coccinellidae	Coccinella septempunctata	M	Adult	50.44	15.45	Poland	1600	6.78	Body L (mm)	6.05534
Ceryngier 2000. Eur. J. Entomol. 97: 323-328	Terrestrial	Coleoptera	Coccinellidae	Coccinella septempunctata	M	Adult	50.44	15.45	Poland	1600	6.67	Body L (mm)	5.90858
Ceryngier 2000. Eur. J. Entomol. 97: 323-328	Terrestrial	Coleoptera	Coccinellidae	Coccinella septempunctata	M	Adult	50.47	15.31	Poland	1360	6.69	Body L (mm)	5.93517
Ceryngier 2000. Eur. J. Entomol. 97: 323-328	Terrestrial	Coleoptera	Coccinellidae	Coccinella septempunctata	M	Adult	50.47	15.31	Poland	1360	6.65	Body L (mm)	5.88202
Ceryngier 2000. Eur. J. Entomol. 97: 323-328	Terrestrial	Coleoptera	Coccinellidae	Coccinella septempunctata	M	Adult	50.47	15.31	Poland	1360	6.72	Body L (mm)	5.97514
Ceryngier 2000. Eur. J. Entomol. 97: 323-328	Terrestrial	Coleoptera	Coccinellidae	Coccinella septempunctata	M	Adult	50.46	15.45	Poland	800	6.57	Body L (mm)	5.7762
Ceryngier 2000. Eur. J. Entomol. 97: 323-328	Terrestrial	Coleoptera	Coccinellidae	Coccinella septempunctata	M	Adult	50.46	15.45	Poland	800	6.61	Body L (mm)	5.82903
Ceryngier 2000. Eur. J. Entomol. 97: 323-328	Terrestrial	Coleoptera	Coccinellidae	Coccinella septempunctata	M	Adult	50.46	15.45	Poland	800	6.59	Body L (mm)	5.80259
Ceryngier 2000. Eur. J. Entomol. 97: 323-328	Terrestrial	Coleoptera	Coccinellidae	Coccinella septempunctata	M	Adult	50.46	15.45	Poland	800	6.6	Body L (mm)	5.81581
Chappell et al. 2014. New Zealand Entomol. DOI: 10.1080/00779962.2014.922234	Terrestrial	Orthoptera	Anostostomatidae	Hemiandrus maculifrons	F	Adult	-36.3	175.25	Coromandel Peninsula, North Island, New Zealand	91.7519	11.5797	Metafemur L (mm)	90.61	Nocturnal, burrowing, flightless. Body length appriximately 2x femur length. Order specific body length conversion taken from Sabo et al. 2012 (J. N. Am. Benthol. Soc. 21:336–343).
Chappell et al. 2014. New Zealand Entomol. DOI: 10.1080/00779962.2014.922234	Terrestrial	Orthoptera	Anostostomatidae	Hemiandrus maculifrons	F	Adult	-36.3	175.25	Coromandel Peninsula, North Island, New Zealand	111.459	12.4299	Metafemur L (mm)	108.552
Chappell et al. 2014. New Zealand Entomol. DOI: 10.1080/00779962.2014.922234	Terrestrial	Orthoptera	Anostostomatidae	Hemiandrus maculifrons	F	Adult	-36.3	175.25	Coromandel Peninsula, North Island, New Zealand	171.247	10.5457	Metafemur L (mm)	71.3824
Chappell et al. 2014. New Zealand Entomol. DOI: 10.1080/00779962.2014.922234	Terrestrial	Orthoptera	Anostostomatidae	Hemiandrus maculifrons	F	Adult	-36.3	175.25	Coromandel Peninsula, North Island, New Zealand	573.494	13.2023	Metafemur L (mm)	126.591
Chappell et al. 2014. New Zealand Entomol. DOI: 10.1080/00779962.2014.922234	Terrestrial	Orthoptera	Anostostomatidae	Hemiandrus maculifrons	M	Adult	-36.3	175.25	Coromandel Peninsula, North Island, New Zealand	90.7733	11.4926	Metafemur L (mm)	88.8828
Chappell et al. 2014. New Zealand Entomol. DOI: 10.1080/00779962.2014.922234	Terrestrial	Orthoptera	Anostostomatidae	Hemiandrus maculifrons	M	Adult	-36.3	175.25	Coromandel Peninsula, North Island, New Zealand	210.893	10.7026	Metafemur L (mm)	74.1218
Chappell et al. 2014. New Zealand Entomol. DOI: 10.1080/00779962.2014.922234	Terrestrial	Orthoptera	Anostostomatidae	Hemiandrus maculifrons	M	Adult	-36.3	175.25	Coromandel Peninsula, North Island, New Zealand	216.683	11.7685	Metafemur L (mm)	94.4249
Chappell et al. 2014. New Zealand Entomol. DOI: 10.1080/00779962.2014.922234	Terrestrial	Orthoptera	Anostostomatidae	Hemiandrus maculifrons	M	Adult	-36.3	175.25	Coromandel Peninsula, North Island, New Zealand	219.125	8.72535	Metafemur L (mm)	44.0295
Chappell et al. 2014. New Zealand Entomol. DOI: 10.1080/00779962.2014.922234	Terrestrial	Orthoptera	Anostostomatidae	Hemiandrus maculifrons	M	Adult	-36.3	175.25	Coromandel Peninsula, North Island, New Zealand	222.797	10.6823	Metafemur L (mm)	73.7635
Chappell et al. 2014. New Zealand Entomol. DOI: 10.1080/00779962.2014.922234	Terrestrial	Orthoptera	Anostostomatidae	Hemiandrus maculifrons	M	Adult	-36.3	175.25	Coromandel Peninsula, North Island, New Zealand	226.071	8.70444	Metafemur L (mm)	43.7609
Chappell et al. 2014. New Zealand Entomol. DOI: 10.1080/00779962.2014.922234	Terrestrial	Orthoptera	Anostostomatidae	Hemiandrus maculifrons	M	Adult	-36.3	175.25	Coromandel Peninsula, North Island, New Zealand	230.898	9.57457	Metafemur L (mm)	55.7958
Chappell et al. 2014. New Zealand Entomol. DOI: 10.1080/00779962.2014.922234	Terrestrial	Orthoptera	Anostostomatidae	Hemiandrus maculifrons	M	Adult	-36.3	175.25	Coromandel Peninsula, North Island, New Zealand	407.202	11.0738	Metafemur L (mm)	80.8548
Chappell et al. 2014. New Zealand Entomol. DOI: 10.1080/00779962.2014.922234	Terrestrial	Orthoptera	Anostostomatidae	Hemiandrus maculifrons	M	Adult	-36.3	175.25	Coromandel Peninsula, North Island, New Zealand	546.001	11.373	Metafemur L (mm)	86.5415
Chappell et al. 2014. New Zealand Entomol. DOI: 10.1080/00779962.2014.922234	Terrestrial	Orthoptera	Anostostomatidae	Hemiandrus maculifrons	M	Adult	-36.3	175.25	Coromandel Peninsula, North Island, New Zealand	559.875	11.4398	Metafemur L (mm)	87.845
Chappell et al. 2014. New Zealand Entomol. DOI: 10.1080/00779962.2014.922234	Terrestrial	Orthoptera	Anostostomatidae	Hemiandrus maculifrons	M	Adult	-36.3	175.25	Coromandel Peninsula, North Island, New Zealand	561.823	11.6792	Metafemur L (mm)	92.6082
Chappell et al. 2014. New Zealand Entomol. DOI: 10.1080/00779962.2014.922234	Terrestrial	Orthoptera	Anostostomatidae	Hemiandrus maculifrons	M	Adult	-36.3	175.25	Coromandel Peninsula, North Island, New Zealand	565.777	11.7666	Metafemur L (mm)	94.3862
Chappell et al. 2014. New Zealand Entomol. DOI: 10.1080/00779962.2014.922234	Terrestrial	Orthoptera	Anostostomatidae	Hemiandrus pallitarsis	F	Adult	-36.3	175.25	Coromandel Peninsula, North Island, New Zealand	37.7235	14.7254	Metafemur L (mm)	167.232
Chappell et al. 2014. New Zealand Entomol. DOI: 10.1080/00779962.2014.922234	Terrestrial	Orthoptera	Anostostomatidae	Hemiandrus pallitarsis	F	Adult	-36.3	175.25	Coromandel Peninsula, North Island, New Zealand	49.575	15.0529	Metafemur L (mm)	176.88
Chappell et al. 2014. New Zealand Entomol. DOI: 10.1080/00779962.2014.922234	Terrestrial	Orthoptera	Anostostomatidae	Hemiandrus pallitarsis	F	Adult	-36.3	175.25	Coromandel Peninsula, North Island, New Zealand	95.3419	14.0801	Metafemur L (mm)	149.174
Chappell et al. 2014. New Zealand Entomol. DOI: 10.1080/00779962.2014.922234	Terrestrial	Orthoptera	Anostostomatidae	Hemiandrus pallitarsis	F	Adult	-36.3	175.25	Coromandel Peninsula, North Island, New Zealand	99.1449	15.1675	Metafemur L (mm)	180.334
Chappell et al. 2014. New Zealand Entomol. DOI: 10.1080/00779962.2014.922234	Terrestrial	Orthoptera	Anostostomatidae	Hemiandrus pallitarsis	F	Adult	-36.3	175.25	Coromandel Peninsula, North Island, New Zealand	99.2071	14.7545	Metafemur L (mm)	168.075
Chappell et al. 2014. New Zealand Entomol. DOI: 10.1080/00779962.2014.922234	Terrestrial	Orthoptera	Anostostomatidae	Hemiandrus pallitarsis	F	Adult	-36.3	175.25	Coromandel Peninsula, North Island, New Zealand	102.294	14.0157	Metafemur L (mm)	147.44
Chappell et al. 2014. New Zealand Entomol. DOI: 10.1080/00779962.2014.922234	Terrestrial	Orthoptera	Anostostomatidae	Hemiandrus pallitarsis	F	Adult	-36.3	175.25	Coromandel Peninsula, North Island, New Zealand	104.212	14.4507	Metafemur L (mm)	159.392
Chappell et al. 2014. New Zealand Entomol. DOI: 10.1080/00779962.2014.922234	Terrestrial	Orthoptera	Anostostomatidae	Hemiandrus pallitarsis	F	Adult	-36.3	175.25	Coromandel Peninsula, North Island, New Zealand	104.261	14.1246	Metafemur L (mm)	150.38
Chappell et al. 2014. New Zealand Entomol. DOI: 10.1080/00779962.2014.922234	Terrestrial	Orthoptera	Anostostomatidae	Hemiandrus pallitarsis	F	Adult	-36.3	175.25	Coromandel Peninsula, North Island, New Zealand	575.635	12.1591	Metafemur L (mm)	102.623
Chappell et al. 2014. New Zealand Entomol. DOI: 10.1080/00779962.2014.922234	Terrestrial	Orthoptera	Anostostomatidae	Hemiandrus pallitarsis	M	Adult	-36.3	175.25	Coromandel Peninsula, North Island, New Zealand	26.0293	13.3545	Metafemur L (mm)	130.345
Chappell et al. 2014. New Zealand Entomol. DOI: 10.1080/00779962.2014.922234	Terrestrial	Orthoptera	Anostostomatidae	Hemiandrus pallitarsis	M	Adult	-36.3	175.25	Coromandel Peninsula, North Island, New Zealand	38.0709	12.4211	Metafemur L (mm)	108.357
Chappell et al. 2014. New Zealand Entomol. DOI: 10.1080/00779962.2014.922234	Terrestrial	Orthoptera	Anostostomatidae	Hemiandrus pallitarsis	M	Adult	-36.3	175.25	Coromandel Peninsula, North Island, New Zealand	38.948	13.1821	Metafemur L (mm)	126.098
Chappell et al. 2014. New Zealand Entomol. DOI: 10.1080/00779962.2014.922234	Terrestrial	Orthoptera	Anostostomatidae	Hemiandrus pallitarsis	M	Adult	-36.3	175.25	Coromandel Peninsula, North Island, New Zealand	49.8045	13.5312	Metafemur L (mm)	134.789
Chappell et al. 2014. New Zealand Entomol. DOI: 10.1080/00779962.2014.922234	Terrestrial	Orthoptera	Anostostomatidae	Hemiandrus pallitarsis	M	Adult	-36.3	175.25	Coromandel Peninsula, North Island, New Zealand	49.8143	13.466	Metafemur L (mm)	133.139
Chappell et al. 2014. New Zealand Entomol. DOI: 10.1080/00779962.2014.922234	Terrestrial	Orthoptera	Anostostomatidae	Hemiandrus pallitarsis	M	Adult	-36.3	175.25	Coromandel Peninsula, North Island, New Zealand	60.5823	14.402	Metafemur L (mm)	158.026
Chappell et al. 2014. New Zealand Entomol. DOI: 10.1080/00779962.2014.922234	Terrestrial	Orthoptera	Anostostomatidae	Hemiandrus pallitarsis	M	Adult	-36.3	175.25	Coromandel Peninsula, North Island, New Zealand	89.5128	13.2751	Metafemur L (mm)	128.378
Chappell et al. 2014. New Zealand Entomol. DOI: 10.1080/00779962.2014.922234	Terrestrial	Orthoptera	Anostostomatidae	Hemiandrus pallitarsis	M	Adult	-36.3	175.25	Coromandel Peninsula, North Island, New Zealand	91.9617	10.1884	Metafemur L (mm)	65.3766
Chappell et al. 2014. New Zealand Entomol. DOI: 10.1080/00779962.2014.922234	Terrestrial	Orthoptera	Anostostomatidae	Hemiandrus pallitarsis	M	Adult	-36.3	175.25	Coromandel Peninsula, North Island, New Zealand	100.382	13.5372	Metafemur L (mm)	134.943
Chappell et al. 2014. New Zealand Entomol. DOI: 10.1080/00779962.2014.922234	Terrestrial	Orthoptera	Anostostomatidae	Hemiandrus pallitarsis	M	Adult	-36.3	175.25	Coromandel Peninsula, North Island, New Zealand	103.698	11.2768	Metafemur L (mm)	84.6877
Chappell et al. 2014. New Zealand Entomol. DOI: 10.1080/00779962.2014.922234	Terrestrial	Orthoptera	Anostostomatidae	Hemiandrus pallitarsis	M	Adult	-36.3	175.25	Coromandel Peninsula, North Island, New Zealand	105.865	10.0597	Metafemur L (mm)	63.2901
Chappell et al. 2014. New Zealand Entomol. DOI: 10.1080/00779962.2014.922234	Terrestrial	Orthoptera	Anostostomatidae	Hemiandrus pallitarsis	M	Adult	-36.3	175.25	Coromandel Peninsula, North Island, New Zealand	141.551	10.1726	Metafemur L (mm)	65.1179
Chappell et al. 2014. New Zealand Entomol. DOI: 10.1080/00779962.2014.922234	Terrestrial	Orthoptera	Anostostomatidae	Hemiandrus pallitarsis	M	Adult	-36.3	175.25	Coromandel Peninsula, North Island, New Zealand	143.639	9.47722	Metafemur L (mm)	54.3605
Chappell et al. 2014. New Zealand Entomol. DOI: 10.1080/00779962.2014.922234	Terrestrial	Orthoptera	Anostostomatidae	Hemiandrus pallitarsis	M	Adult	-36.3	175.25	Coromandel Peninsula, North Island, New Zealand	159.314	10.7617	Metafemur L (mm)	75.1695
Chappell et al. 2014. New Zealand Entomol. DOI: 10.1080/00779962.2014.922234	Terrestrial	Orthoptera	Anostostomatidae	Hemiandrus pallitarsis	M	Adult	-36.3	175.25	Coromandel Peninsula, North Island, New Zealand	161.837	13.7619	Metafemur L (mm)	140.728
Chappell et al. 2014. New Zealand Entomol. DOI: 10.1080/00779962.2014.922234	Terrestrial	Orthoptera	Anostostomatidae	Hemiandrus pallitarsis	M	Adult	-36.3	175.25	Coromandel Peninsula, North Island, New Zealand	162.746	14.3055	Metafemur L (mm)	155.34
Chappell et al. 2014. New Zealand Entomol. DOI: 10.1080/00779962.2014.922234	Terrestrial	Orthoptera	Anostostomatidae	Hemiandrus pallitarsis	M	Adult	-36.3	175.25	Coromandel Peninsula, North Island, New Zealand	175.908	12.5245	Metafemur L (mm)	110.672
Chappell et al. 2014. New Zealand Entomol. DOI: 10.1080/00779962.2014.922234	Terrestrial	Orthoptera	Anostostomatidae	Hemiandrus pallitarsis	M	Adult	-36.3	175.25	Coromandel Peninsula, North Island, New Zealand	183.132	10.6558	Metafemur L (mm)	73.2984
Chappell et al. 2014. New Zealand Entomol. DOI: 10.1080/00779962.2014.922234	Terrestrial	Orthoptera	Anostostomatidae	Hemiandrus pallitarsis	M	Adult	-36.3	175.25	Coromandel Peninsula, North Island, New Zealand	200.334	14.9622	Metafemur L (mm)	174.174
Chappell et al. 2014. New Zealand Entomol. DOI: 10.1080/00779962.2014.922234	Terrestrial	Orthoptera	Anostostomatidae	Hemiandrus pallitarsis	M	Adult	-36.3	175.25	Coromandel Peninsula, North Island, New Zealand	206.062	9.85421	Metafemur L (mm)	60.046
Chown & Klok 2001. Polar Biol. 24: 706-712	Terrestrial	Coleoptera	Curculionidae	Ectemnorhinus viridis	F	Adult	-52.7375	73.2365	Heard Island, sub-Antarctic	4.1761	6.81782	Body L (mm)	6.35162	Order-specific conversion taken from Sabo et al. 2012 (J. N. Am. Benthol. Soc. 21:336–343).
Chown & Klok 2001. Polar Biol. 24: 706-712	Terrestrial	Coleoptera	Curculionidae	Ectemnorhinus viridis	F	Adult	-52.7375	73.2365	Heard Island, sub-Antarctic	47.0646	6.55446	Body L (mm)	5.72423
Chown & Klok 2001. Polar Biol. 24: 706-712	Terrestrial	Coleoptera	Curculionidae	Ectemnorhinus viridis	F	Adult	-52.7375	73.2365	Heard Island, sub-Antarctic	92.4254	6.83168	Body L (mm)	6.38577
Chown & Klok 2001. Polar Biol. 24: 706-712	Terrestrial	Coleoptera	Curculionidae	Ectemnorhinus viridis	F	Adult	-52.7375	73.2365	Heard Island, sub-Antarctic	135.324	6.54059	Body L (mm)	5.69232
Chown & Klok 2001. Polar Biol. 24: 706-712	Terrestrial	Coleoptera	Curculionidae	Ectemnorhinus viridis	F	Adult	-52.7375	73.2365	Heard Island, sub-Antarctic	177.015	5.90297	Body L (mm)	4.34197
Chown & Klok 2001. Polar Biol. 24: 706-712	Terrestrial	Coleoptera	Curculionidae	Ectemnorhinus viridis	F	Adult	-52.7375	73.2365	Heard Island, sub-Antarctic	221.184	5.79208	Body L (mm)	4.12994
Chown & Klok 2001. Polar Biol. 24: 706-712	Terrestrial	Coleoptera	Curculionidae	Ectemnorhinus viridis	F	Adult	-52.7375	73.2365	Heard Island, sub-Antarctic	263.912	5.95842	Body L (mm)	4.45047
Chown & Klok 2001. Polar Biol. 24: 706-712	Terrestrial	Coleoptera	Curculionidae	Ectemnorhinus viridis	F	Adult	-52.7375	73.2365	Heard Island, sub-Antarctic	308.133	5.70891	Body L (mm)	3.97522
Chown & Klok 2001. Polar Biol. 24: 706-712	Terrestrial	Coleoptera	Curculionidae	Ectemnorhinus viridis	F	Adult	-52.7375	73.2365	Heard Island, sub-Antarctic	351.161	5.07129	Body L (mm)	2.90785
Chown & Klok 2001. Polar Biol. 24: 706-712	Terrestrial	Coleoptera	Curculionidae	Ectemnorhinus viridis	M	Adult	-52.7375	73.2365	Heard Island, sub-Antarctic	4.1761	6.18218	Body L (mm)	4.90539
Chown & Klok 2001. Polar Biol. 24: 706-712	Terrestrial	Coleoptera	Curculionidae	Ectemnorhinus viridis	M	Adult	-52.7375	73.2365	Heard Island, sub-Antarctic	47.0646	6.2297	Body L (mm)	5.00557
Chown & Klok 2001. Polar Biol. 24: 706-712	Terrestrial	Coleoptera	Curculionidae	Ectemnorhinus viridis	M	Adult	-52.7375	73.2365	Heard Island, sub-Antarctic	92.4254	6.20594	Body L (mm)	4.95533
Chown & Klok 2001. Polar Biol. 24: 706-712	Terrestrial	Coleoptera	Curculionidae	Ectemnorhinus viridis	M	Adult	-52.7375	73.2365	Heard Island, sub-Antarctic	135.324	6.25347	Body L (mm)	5.05614
Chown & Klok 2001. Polar Biol. 24: 706-712	Terrestrial	Coleoptera	Curculionidae	Ectemnorhinus viridis	M	Adult	-52.7375	73.2365	Heard Island, sub-Antarctic	177.015	5.58812	Body L (mm)	3.757
Chown & Klok 2001. Polar Biol. 24: 706-712	Terrestrial	Coleoptera	Curculionidae	Ectemnorhinus viridis	M	Adult	-52.7375	73.2365	Heard Island, sub-Antarctic	221.184	5.83762	Body L (mm)	4.21622
Chown & Klok 2001. Polar Biol. 24: 706-712	Terrestrial	Coleoptera	Curculionidae	Ectemnorhinus viridis	M	Adult	-52.7375	73.2365	Heard Island, sub-Antarctic	263.912	5.39802	Body L (mm)	3.42893
Chown & Klok 2001. Polar Biol. 24: 706-712	Terrestrial	Coleoptera	Curculionidae	Ectemnorhinus viridis	M	Adult	-52.7375	73.2365	Heard Island, sub-Antarctic	308.133	5.42178	Body L (mm)	3.46893
Chown & Klok 2001. Polar Biol. 24: 706-712	Terrestrial	Coleoptera	Curculionidae	Ectemnorhinus viridis	M	Adult	-52.7375	73.2365	Heard Island, sub-Antarctic	351.161	4.81584	Body L (mm)	2.53697
Ciplak et al. 2008. J. Orthoptera. Res. 17: 157-163	Terrestrial	Orthoptera	Acrididae	Chorthippus vagans	F	Adult	36.16	29.25	Akdağlar Mountains, southwestern Turkey	214	22.4	Body L (mm)	99.973	Family-specific conversion for Acrididae, order-specific for rest; taken from Sabo et al. 2012 (J. N. Am. Benthol. Soc. 21:336–343).
Ciplak et al. 2008. J. Orthoptera. Res. 17: 157-163	Terrestrial	Orthoptera	Acrididae	Chorthippus vagans	F	Adult	36.16	29.25	Akdağlar Mountains, southwestern Turkey	726	22.3	Body L (mm)	98.961
Ciplak et al. 2008. J. Orthoptera. Res. 17: 157-163	Terrestrial	Orthoptera	Acrididae	Chorthippus vagans	F	Adult	36.16	29.25	Akdağlar Mountains, southwestern Turkey	1460	22.9	Body L (mm)	105.12
Ciplak et al. 2008. J. Orthoptera. Res. 17: 157-163	Terrestrial	Orthoptera	Acrididae	Chorthippus vagans	F	Adult	36.16	29.25	Akdağlar Mountains, southwestern Turkey	1680	23.5	Body L (mm)	111.488
Ciplak et al. 2008. J. Orthoptera. Res. 17: 157-163	Terrestrial	Orthoptera	Acrididae	Chorthippus vagans	M	Adult	36.16	29.25	Akdağlar Mountains, southwestern Turkey	214	16.1	Body L (mm)	47.1782
Ciplak et al. 2008. J. Orthoptera. Res. 17: 157-163	Terrestrial	Orthoptera	Acrididae	Chorthippus vagans	M	Adult	36.16	29.25	Akdağlar Mountains, southwestern Turkey	726	17.5	Body L (mm)	57.0279
Ciplak et al. 2008. J. Orthoptera. Res. 17: 157-163	Terrestrial	Orthoptera	Acrididae	Chorthippus vagans	M	Adult	36.16	29.25	Akdağlar Mountains, southwestern Turkey	1460	16.4	Body L (mm)	49.201
Ciplak et al. 2008. J. Orthoptera. Res. 17: 157-163	Terrestrial	Orthoptera	Acrididae	Chorthippus vagans	M	Adult	36.16	29.25	Akdağlar Mountains, southwestern Turkey	1680	16.4	Body L (mm)	49.201
Ciplak et al. 2008. J. Orthoptera. Res. 17: 157-163	Terrestrial	Orthoptera	Acrididae	Oedipoda miniata	F	Adult	36.16	29.25	Akdağlar Mountains, southwestern Turkey	214	24.6	Body L (mm)	123.71
Ciplak et al. 2008. J. Orthoptera. Res. 17: 157-163	Terrestrial	Orthoptera	Acrididae	Oedipoda miniata	F	Adult	36.16	29.25	Akdağlar Mountains, southwestern Turkey	726	24.6	Body L (mm)	123.71
Ciplak et al. 2008. J. Orthoptera. Res. 17: 157-163	Terrestrial	Orthoptera	Acrididae	Oedipoda miniata	F	Adult	36.16	29.25	Akdağlar Mountains, southwestern Turkey	1460	23.8	Body L (mm)	114.751
Ciplak et al. 2008. J. Orthoptera. Res. 17: 157-163	Terrestrial	Orthoptera	Acrididae	Oedipoda miniata	M	Adult	36.16	29.25	Akdağlar Mountains, southwestern Turkey	214	19.9	Body L (mm)	76.3855
Ciplak et al. 2008. J. Orthoptera. Res. 17: 157-163	Terrestrial	Orthoptera	Acrididae	Oedipoda miniata	M	Adult	36.16	29.25	Akdağlar Mountains, southwestern Turkey	726	20	Body L (mm)	77.2611
Ciplak et al. 2008. J. Orthoptera. Res. 17: 157-163	Terrestrial	Orthoptera	Acrididae	Oedipoda miniata	M	Adult	36.16	29.25	Akdağlar Mountains, southwestern Turkey	1460	18.6	Body L (mm)	65.5076
Ciplak et al. 2008. J. Orthoptera. Res. 17: 157-163	Terrestrial	Orthoptera	Tettigoniidae	Poecilimon birandi	F	Adult	36.16	29.25	Akdağlar Mountains, southwestern Turkey	120	25.1	Body L (mm)	111.247
Ciplak et al. 2008. J. Orthoptera. Res. 17: 157-163	Terrestrial	Orthoptera	Tettigoniidae	Poecilimon birandi	F	Adult	36.16	29.25	Akdağlar Mountains, southwestern Turkey	670	23.1	Body L (mm)	90.0185
Ciplak et al. 2008. J. Orthoptera. Res. 17: 157-163	Terrestrial	Orthoptera	Tettigoniidae	Poecilimon birandi	F	Adult	36.16	29.25	Akdağlar Mountains, southwestern Turkey	1980	19.6	Body L (mm)	59.2072
Ciplak et al. 2008. J. Orthoptera. Res. 17: 157-163	Terrestrial	Orthoptera	Tettigoniidae	Poecilimon birandi	M	Adult	36.16	29.25	Akdağlar Mountains, southwestern Turkey	120	24.2	Body L (mm)	101.356
Ciplak et al. 2008. J. Orthoptera. Res. 17: 157-163	Terrestrial	Orthoptera	Tettigoniidae	Poecilimon birandi	M	Adult	36.16	29.25	Akdağlar Mountains, southwestern Turkey	670	21.8	Body L (mm)	77.6578
Ciplak et al. 2008. J. Orthoptera. Res. 17: 157-163	Terrestrial	Orthoptera	Tettigoniidae	Poecilimon birandi	M	Adult	36.16	29.25	Akdağlar Mountains, southwestern Turkey	1110	20.5	Body L (mm)	66.3886
Ciplak et al. 2008. J. Orthoptera. Res. 17: 157-163	Terrestrial	Orthoptera	Tettigoniidae	Poecilimon birandi	M	Adult	36.16	29.25	Akdağlar Mountains, southwestern Turkey	1980	16.8	Body L (mm)	39.9632
Eweleit & Reinhold 2014. Ecol. Entomol. 39: 133-136	Terrestrial	Orthoptera	Tettigoniidae	Poecilimon veluchianus veluchianus	F	Adult	39	22.1	Central Greece	380.277	18.2899	Femur L (mm)	774.764	Conversion for Dactylotum variegatum used, taken from DeBano 2008 (J. Orthoptera. Res. 17: 293-300). Female conversion used also for males, as male equation appears incorrect in study.
Eweleit & Reinhold 2014. Ecol. Entomol. 39: 133-136	Terrestrial	Orthoptera	Tettigoniidae	Poecilimon veluchianus veluchianus	F	Adult	39	22.1	Central Greece	389.966	18.9565	Femur L (mm)	832.125
Eweleit & Reinhold 2014. Ecol. Entomol. 39: 133-136	Terrestrial	Orthoptera	Tettigoniidae	Poecilimon veluchianus veluchianus	F	Adult	39	22.1	Central Greece	494.118	18.8841	Femur L (mm)	825.791
Eweleit & Reinhold 2014. Ecol. Entomol. 39: 133-136	Terrestrial	Orthoptera	Tettigoniidae	Poecilimon veluchianus veluchianus	F	Adult	39	22.1	Central Greece	651.558	18.7246	Femur L (mm)	811.942
Eweleit & Reinhold 2014. Ecol. Entomol. 39: 133-136	Terrestrial	Orthoptera	Tettigoniidae	Poecilimon veluchianus veluchianus	F	Adult	39	22.1	Central Greece	658.824	18.2029	Femur L (mm)	767.433
Eweleit & Reinhold 2014. Ecol. Entomol. 39: 133-136	Terrestrial	Orthoptera	Tettigoniidae	Poecilimon veluchianus veluchianus	F	Adult	39	22.1	Central Greece	762.976	16.942	Femur L (mm)	665.037
Eweleit & Reinhold 2014. Ecol. Entomol. 39: 133-136	Terrestrial	Orthoptera	Tettigoniidae	Poecilimon veluchianus veluchianus	F	Adult	39	22.1	Central Greece	777.509	18.8696	Femur L (mm)	824.527
Eweleit & Reinhold 2014. Ecol. Entomol. 39: 133-136	Terrestrial	Orthoptera	Tettigoniidae	Poecilimon veluchianus veluchianus	F	Adult	39	22.1	Central Greece	792.042	18.2609	Femur L (mm)	772.317
Eweleit & Reinhold 2014. Ecol. Entomol. 39: 133-136	Terrestrial	Orthoptera	Tettigoniidae	Poecilimon veluchianus veluchianus	F	Adult	39	22.1	Central Greece	794.464	18.1449	Femur L (mm)	762.565
Eweleit & Reinhold 2014. Ecol. Entomol. 39: 133-136	Terrestrial	Orthoptera	Tettigoniidae	Poecilimon veluchianus veluchianus	F	Adult	39	22.1	Central Greece	855.018	17.1015	Femur L (mm)	677.58
Eweleit & Reinhold 2014. Ecol. Entomol. 39: 133-136	Terrestrial	Orthoptera	Tettigoniidae	Poecilimon veluchianus veluchianus	F	Adult	39	22.1	Central Greece	886.506	19.1015	Femur L (mm)	844.865
Eweleit & Reinhold 2014. Ecol. Entomol. 39: 133-136	Terrestrial	Orthoptera	Tettigoniidae	Poecilimon veluchianus veluchianus	F	Adult	39	22.1	Central Greece	1094.81	17.5942	Femur L (mm)	717.088
Eweleit & Reinhold 2014. Ecol. Entomol. 39: 133-136	Terrestrial	Orthoptera	Tettigoniidae	Poecilimon veluchianus veluchianus	F	Adult	39	22.1	Central Greece	1162.63	16.7246	Femur L (mm)	648.122
Eweleit & Reinhold 2014. Ecol. Entomol. 39: 133-136	Terrestrial	Orthoptera	Tettigoniidae	Poecilimon veluchianus veluchianus	F	Adult	39	22.1	Central Greece	1269.2	17.087	Femur L (mm)	676.435
Eweleit & Reinhold 2014. Ecol. Entomol. 39: 133-136	Terrestrial	Orthoptera	Tettigoniidae	Poecilimon veluchianus veluchianus	F	Adult	39	22.1	Central Greece	1320.07	17.1594	Femur L (mm)	682.17
Eweleit & Reinhold 2014. Ecol. Entomol. 39: 133-136	Terrestrial	Orthoptera	Tettigoniidae	Poecilimon veluchianus veluchianus	M	Adult	39	22.1	Central Greece	380.277	16.5942	Femur L (mm)	638.077
Eweleit & Reinhold 2014. Ecol. Entomol. 39: 133-136	Terrestrial	Orthoptera	Tettigoniidae	Poecilimon veluchianus veluchianus	M	Adult	39	22.1	Central Greece	389.966	16.8551	Femur L (mm)	658.245
Eweleit & Reinhold 2014. Ecol. Entomol. 39: 133-136	Terrestrial	Orthoptera	Tettigoniidae	Poecilimon veluchianus veluchianus	M	Adult	39	22.1	Central Greece	494.118	17.4783	Femur L (mm)	707.692
Eweleit & Reinhold 2014. Ecol. Entomol. 39: 133-136	Terrestrial	Orthoptera	Tettigoniidae	Poecilimon veluchianus veluchianus	M	Adult	39	22.1	Central Greece	651.558	16.4348	Femur L (mm)	625.906
Eweleit & Reinhold 2014. Ecol. Entomol. 39: 133-136	Terrestrial	Orthoptera	Tettigoniidae	Poecilimon veluchianus veluchianus	M	Adult	39	22.1	Central Greece	658.824	17.0725	Femur L (mm)	675.291
Eweleit & Reinhold 2014. Ecol. Entomol. 39: 133-136	Terrestrial	Orthoptera	Tettigoniidae	Poecilimon veluchianus veluchianus	M	Adult	39	22.1	Central Greece	762.976	15.4203	Femur L (mm)	551.194
Eweleit & Reinhold 2014. Ecol. Entomol. 39: 133-136	Terrestrial	Orthoptera	Tettigoniidae	Poecilimon veluchianus veluchianus	M	Adult	39	22.1	Central Greece	777.509	17.2029	Femur L (mm)	685.623
Eweleit & Reinhold 2014. Ecol. Entomol. 39: 133-136	Terrestrial	Orthoptera	Tettigoniidae	Poecilimon veluchianus veluchianus	M	Adult	39	22.1	Central Greece	792.042	16.3478	Femur L (mm)	619.317
Eweleit & Reinhold 2014. Ecol. Entomol. 39: 133-136	Terrestrial	Orthoptera	Tettigoniidae	Poecilimon veluchianus veluchianus	M	Adult	39	22.1	Central Greece	794.464	16.6377	Femur L (mm)	641.417
Eweleit & Reinhold 2014. Ecol. Entomol. 39: 133-136	Terrestrial	Orthoptera	Tettigoniidae	Poecilimon veluchianus veluchianus	M	Adult	39	22.1	Central Greece	855.018	15.4203	Femur L (mm)	551.194
Eweleit & Reinhold 2014. Ecol. Entomol. 39: 133-136	Terrestrial	Orthoptera	Tettigoniidae	Poecilimon veluchianus veluchianus	M	Adult	39	22.1	Central Greece	886.506	17.2609	Femur L (mm)	690.24
Eweleit & Reinhold 2014. Ecol. Entomol. 39: 133-136	Terrestrial	Orthoptera	Tettigoniidae	Poecilimon veluchianus veluchianus	M	Adult	39	22.1	Central Greece	1094.81	16.1739	Femur L (mm)	606.242
Eweleit & Reinhold 2014. Ecol. Entomol. 39: 133-136	Terrestrial	Orthoptera	Tettigoniidae	Poecilimon veluchianus veluchianus	M	Adult	39	22.1	Central Greece	1162.63	15.0725	Femur L (mm)	526.669
Eweleit & Reinhold 2014. Ecol. Entomol. 39: 133-136	Terrestrial	Orthoptera	Tettigoniidae	Poecilimon veluchianus veluchianus	M	Adult	39	22.1	Central Greece	1269.2	15.7681	Femur L (mm)	576.276
Eweleit & Reinhold 2014. Ecol. Entomol. 39: 133-136	Terrestrial	Orthoptera	Tettigoniidae	Poecilimon veluchianus veluchianus	M	Adult	39	22.1	Central Greece	1320.07	15.7101	Femur L (mm)	572.057
Eweleit & Reinhold 2014. Ecol. Entomol. 39: 133-136	Terrestrial	Orthoptera	Tettigoniidae	Poecilimon veluchianus minor	F	Adult	39	22.1	Central Greece	106.575	16.7826	Femur L (mm)	652.611
Eweleit & Reinhold 2014. Ecol. Entomol. 39: 133-136	Terrestrial	Orthoptera	Tettigoniidae	Poecilimon veluchianus minor	F	Adult	39	22.1	Central Greece	152.596	15.4493	Femur L (mm)	553.263
Eweleit & Reinhold 2014. Ecol. Entomol. 39: 133-136	Terrestrial	Orthoptera	Tettigoniidae	Poecilimon veluchianus minor	F	Adult	39	22.1	Central Greece	152.596	17.0725	Femur L (mm)	675.291
Eweleit & Reinhold 2014. Ecol. Entomol. 39: 133-136	Terrestrial	Orthoptera	Tettigoniidae	Poecilimon veluchianus minor	F	Adult	39	22.1	Central Greece	184.084	15.7826	Femur L (mm)	577.333
Eweleit & Reinhold 2014. Ecol. Entomol. 39: 133-136	Terrestrial	Orthoptera	Tettigoniidae	Poecilimon veluchianus minor	F	Adult	39	22.1	Central Greece	191.35	18.2609	Femur L (mm)	772.317
Eweleit & Reinhold 2014. Ecol. Entomol. 39: 133-136	Terrestrial	Orthoptera	Tettigoniidae	Poecilimon veluchianus minor	F	Adult	39	22.1	Central Greece	484.43	17.4783	Femur L (mm)	707.692
Eweleit & Reinhold 2014. Ecol. Entomol. 39: 133-136	Terrestrial	Orthoptera	Tettigoniidae	Poecilimon veluchianus minor	F	Adult	39	22.1	Central Greece	503.807	15.3768	Femur L (mm)	548.098
Eweleit & Reinhold 2014. Ecol. Entomol. 39: 133-136	Terrestrial	Orthoptera	Tettigoniidae	Poecilimon veluchianus minor	F	Adult	39	22.1	Central Greece	537.717	16.6087	Femur L (mm)	639.189
Eweleit & Reinhold 2014. Ecol. Entomol. 39: 133-136	Terrestrial	Orthoptera	Tettigoniidae	Poecilimon veluchianus minor	F	Adult	39	22.1	Central Greece	564.36	16.7536	Femur L (mm)	650.365
Eweleit & Reinhold 2014. Ecol. Entomol. 39: 133-136	Terrestrial	Orthoptera	Tettigoniidae	Poecilimon veluchianus minor	F	Adult	39	22.1	Central Greece	578.893	16.5507	Femur L (mm)	634.746
Eweleit & Reinhold 2014. Ecol. Entomol. 39: 133-136	Terrestrial	Orthoptera	Tettigoniidae	Poecilimon veluchianus minor	F	Adult	39	22.1	Central Greece	666.09	16.9565	Femur L (mm)	666.173
Eweleit & Reinhold 2014. Ecol. Entomol. 39: 133-136	Terrestrial	Orthoptera	Tettigoniidae	Poecilimon veluchianus minor	F	Adult	39	22.1	Central Greece	714.533	16.7536	Femur L (mm)	650.365
Eweleit & Reinhold 2014. Ecol. Entomol. 39: 133-136	Terrestrial	Orthoptera	Tettigoniidae	Poecilimon veluchianus minor	M	Adult	39	22.1	Central Greece	106.575	15.2464	Femur L (mm)	538.862
Eweleit & Reinhold 2014. Ecol. Entomol. 39: 133-136	Terrestrial	Orthoptera	Tettigoniidae	Poecilimon veluchianus minor	M	Adult	39	22.1	Central Greece	152.596	14.1594	Femur L (mm)	464.939
Eweleit & Reinhold 2014. Ecol. Entomol. 39: 133-136	Terrestrial	Orthoptera	Tettigoniidae	Poecilimon veluchianus minor	M	Adult	39	22.1	Central Greece	152.596	15.3623	Femur L (mm)	547.068
Eweleit & Reinhold 2014. Ecol. Entomol. 39: 133-136	Terrestrial	Orthoptera	Tettigoniidae	Poecilimon veluchianus minor	M	Adult	39	22.1	Central Greece	184.084	14.029	Femur L (mm)	456.433
Eweleit & Reinhold 2014. Ecol. Entomol. 39: 133-136	Terrestrial	Orthoptera	Tettigoniidae	Poecilimon veluchianus minor	M	Adult	39	22.1	Central Greece	191.35	16.2899	Femur L (mm)	614.943
Eweleit & Reinhold 2014. Ecol. Entomol. 39: 133-136	Terrestrial	Orthoptera	Tettigoniidae	Poecilimon veluchianus minor	M	Adult	39	22.1	Central Greece	484.43	15.5072	Femur L (mm)	557.413
Eweleit & Reinhold 2014. Ecol. Entomol. 39: 133-136	Terrestrial	Orthoptera	Tettigoniidae	Poecilimon veluchianus minor	M	Adult	39	22.1	Central Greece	503.807	14.1159	Femur L (mm)	462.095
Eweleit & Reinhold 2014. Ecol. Entomol. 39: 133-136	Terrestrial	Orthoptera	Tettigoniidae	Poecilimon veluchianus minor	M	Adult	39	22.1	Central Greece	537.717	14.6377	Femur L (mm)	496.795
Eweleit & Reinhold 2014. Ecol. Entomol. 39: 133-136	Terrestrial	Orthoptera	Tettigoniidae	Poecilimon veluchianus minor	M	Adult	39	22.1	Central Greece	564.36	14.6812	Femur L (mm)	499.743
Eweleit & Reinhold 2014. Ecol. Entomol. 39: 133-136	Terrestrial	Orthoptera	Tettigoniidae	Poecilimon veluchianus minor	M	Adult	39	22.1	Central Greece	578.893	14.8986	Femur L (mm)	514.615
Eweleit & Reinhold 2014. Ecol. Entomol. 39: 133-136	Terrestrial	Orthoptera	Tettigoniidae	Poecilimon veluchianus minor	M	Adult	39	22.1	Central Greece	666.09	14.8986	Femur L (mm)	514.615
Eweleit & Reinhold 2014. Ecol. Entomol. 39: 133-136	Terrestrial	Orthoptera	Tettigoniidae	Poecilimon veluchianus minor	M	Adult	39	22.1	Central Greece	714.533	14.7826	Femur L (mm)	506.656
Fairbairn 1984. Oecologia 61: 126-133.	Freshwater	Hemiptera	Gerridae	Limnoporus notabilis	F	Adult	49.4501	-122.539	Pitt Lake, British Columbia, Canada	2	17.05	Body L (mm)	25.1743	Order-specific conversion taken from Benke et al. 1999 (J. N. Am. Benthol. Soc. 18: 308-343).
Fairbairn 1984. Oecologia 61: 126-133.	Freshwater	Hemiptera	Gerridae	Limnoporus notabilis	F	Adult	49.2506	-123.214	UBC Marshes, British Columbia, Canada	75	17.51	Body L (mm)	27.075
Fairbairn 1984. Oecologia 61: 126-133.	Freshwater	Hemiptera	Gerridae	Limnoporus notabilis	F	Adult	49.7844	-123.116	DeBeck's Hill Marsh, British Columbia, Canada	300	17.83	Body L (mm)	28.4493
Fairbairn 1984. Oecologia 61: 126-133.	Freshwater	Hemiptera	Gerridae	Limnoporus notabilis	F	Adult	49.3054	-122.414	Marion Lake, British Columbia, Canada	305	16.92	Body L (mm)	24.653
Fairbairn 1984. Oecologia 61: 126-133.	Freshwater	Hemiptera	Gerridae	Limnoporus notabilis	F	Adult	49.4501	-122.539	Pitt Lake, British Columbia, Canada	2	16.99	Body L (mm)	24.9329
Fairbairn 1984. Oecologia 61: 126-133.	Freshwater	Hemiptera	Gerridae	Limnoporus notabilis	F	Adult	49.2506	-123.214	UBC Marshes, British Columbia, Canada	75	17.42	Body L (mm)	26.6962
Fairbairn 1984. Oecologia 61: 126-133.	Freshwater	Hemiptera	Gerridae	Limnoporus notabilis	F	Adult	49.7844	-123.116	DeBeck's Hill Marsh, British Columbia, Canada	300	17.89	Body L (mm)	28.7118
Fairbairn 1984. Oecologia 61: 126-133.	Freshwater	Hemiptera	Gerridae	Limnoporus notabilis	F	Adult	49.3054	-122.414	Marion Lake, British Columbia, Canada	305	17.08	Body L (mm)	25.2956
Fairbairn 1984. Oecologia 61: 126-133.	Freshwater	Hemiptera	Gerridae	Limnoporus notabilis	M	Adult	49.4501	-122.539	Pitt Lake, British Columbia, Canada	2	17.18	Body L (mm)	25.7026
Fairbairn 1984. Oecologia 61: 126-133.	Freshwater	Hemiptera	Gerridae	Limnoporus notabilis	M	Adult	49.2506	-123.214	UBC Marshes, British Columbia, Canada	75	17.86	Body L (mm)	28.5804
Fairbairn 1984. Oecologia 61: 126-133.	Freshwater	Hemiptera	Gerridae	Limnoporus notabilis	M	Adult	49.7844	-123.116	DeBeck's Hill Marsh, British Columbia, Canada	300	18.15	Body L (mm)	29.8671
Fairbairn 1984. Oecologia 61: 126-133.	Freshwater	Hemiptera	Gerridae	Limnoporus notabilis	M	Adult	49.3054	-122.414	Marion Lake, British Columbia, Canada	305	17.18	Body L (mm)	25.7026
Ikeda et al. 2012. Pedobiologia. 55: 67-73	Terrestrial	Coleoptera	Carabidae	Carabus japonicus	F	Adult	33.7148	133.106	Skyline , Shikoku Island, Japan	870	21.7	Body L (mm)	116.459	Family-specific conversion taken from Sabo et al. 2012 (J. N. Am. Benthol. Soc. 21:336–343).
Ikeda et al. 2012. Pedobiologia. 55: 67-73	Terrestrial	Coleoptera	Carabidae	Carabus japonicus	F	Adult	33.7224	132.886	Mt. Saragamine, Shikoku Island, Japan	995	20.7	Body L (mm)	103.987
Ikeda et al. 2012. Pedobiologia. 55: 67-73	Terrestrial	Coleoptera	Carabidae	Carabus japonicus	F	Adult	33.7338	133.135	Kanayamadani, Shikoku Island, Japan	1020	21	Body L (mm)	107.642
Ikeda et al. 2012. Pedobiologia. 55: 67-73	Terrestrial	Coleoptera	Carabidae	Carabus japonicus	F	Adult	33.7661	133.182	Mt. Ibukiyama, Shikoku Island, Japan	1450	21.7	Body L (mm)	116.459
Ikeda et al. 2012. Pedobiologia. 55: 67-73	Terrestrial	Coleoptera	Carabidae	Carabus japonicus	M	Adult	33.7148	133.106	Skyline , Shikoku Island, Japan	870	20.4	Body L (mm)	100.405
Ikeda et al. 2012. Pedobiologia. 55: 67-73	Terrestrial	Coleoptera	Carabidae	Carabus japonicus	M	Adult	33.7224	132.886	Mt. Saragamine, Shikoku Island, Japan	995	19.8	Body L (mm)	93.46
Ikeda et al. 2012. Pedobiologia. 55: 67-73	Terrestrial	Coleoptera	Carabidae	Carabus japonicus	M	Adult	33.7338	133.135	Kanayamadani, Shikoku Island, Japan	1020	19.8	Body L (mm)	93.46
Ikeda et al. 2012. Pedobiologia. 55: 67-73	Terrestrial	Coleoptera	Carabidae	Carabus japonicus	M	Adult	33.7661	133.182	Mt. Ibukiyama, Shikoku Island, Japan	1450	20.3	Body L (mm)	99.2271
Ikeda et al. 2012. Pedobiologia. 55: 67-73	Terrestrial	Coleoptera	Carabidae	Carabus tosanus	F	Adult	33.7148	133.106	Skyline , Shikoku Island, Japan	870	28.7	Body L (mm)	227.88
Ikeda et al. 2012. Pedobiologia. 55: 67-73	Terrestrial	Coleoptera	Carabidae	Carabus tosanus	F	Adult	33.7224	132.886	Mt. Saragamine, Shikoku Island, Japan	995	29.2	Body L (mm)	237.529
Ikeda et al. 2012. Pedobiologia. 55: 67-73	Terrestrial	Coleoptera	Carabidae	Carabus tosanus	F	Adult	33.7338	133.135	Kanayamadani, Shikoku Island, Japan	1020	26.4	Body L (mm)	186.468
Ikeda et al. 2012. Pedobiologia. 55: 67-73	Terrestrial	Coleoptera	Carabidae	Carabus tosanus	F	Adult	33.7661	133.182	Mt. Ibukiyama, Shikoku Island, Japan	1450	25.9	Body L (mm)	178.101
Ikeda et al. 2012. Pedobiologia. 55: 67-73	Terrestrial	Coleoptera	Carabidae	Carabus tosanus	F	Adult	33.7874	133.189	Mt. Kamegamori, Shikoku Island, Japan	1695	24.9	Body L (mm)	162.034
Ikeda et al. 2012. Pedobiologia. 55: 67-73	Terrestrial	Coleoptera	Carabidae	Carabus tosanus	M	Adult	33.7148	133.106	Skyline , Shikoku Island, Japan	870	28	Body L (mm)	214.763
Ikeda et al. 2012. Pedobiologia. 55: 67-73	Terrestrial	Coleoptera	Carabidae	Carabus tosanus	M	Adult	33.7224	132.886	Mt. Saragamine, Shikoku Island, Japan	995	27.8	Body L (mm)	211.098
Ikeda et al. 2012. Pedobiologia. 55: 67-73	Terrestrial	Coleoptera	Carabidae	Carabus tosanus	M	Adult	33.7338	133.135	Kanayamadani, Shikoku Island, Japan	1020	25	Body L (mm)	163.601
Ikeda et al. 2012. Pedobiologia. 55: 67-73	Terrestrial	Coleoptera	Carabidae	Carabus tosanus	M	Adult	33.7661	133.182	Mt. Ibukiyama, Shikoku Island, Japan	1450	24.5	Body L (mm)	155.855
Ikeda et al. 2012. Pedobiologia. 55: 67-73	Terrestrial	Coleoptera	Carabidae	Carabus tosanus	M	Adult	33.7874	133.189	Mt. Kamegamori, Shikoku Island, Japan	1695	23.7	Body L (mm)	143.914
Joyce et al. 2004. New Zealand J. Ecol. 28: 55-61	Terrestrial	Orthoptera	Anostostomatidae	Hemideina maori	F	Adult	-45.28	170.02	Rock and Pillar Range, Central Otago, South Island of New Zealand	1100	8.96257	Head W (mm)	1088.05	Flightless and nocturnal. Conversion of Gryllus firmus used, created from Nespolo et al. 2007 (Biol. Res. 40: 5-12)
Joyce et al. 2004. New Zealand J. Ecol. 28: 55-61	Terrestrial	Orthoptera	Anostostomatidae	Hemideina maori	F	Adult	-45.28	170.02	Rock and Pillar Range, Central Otago, South Island of New Zealand	1250	9.31551	Head W (mm)	1186.79
Joyce et al. 2004. New Zealand J. Ecol. 28: 55-61	Terrestrial	Orthoptera	Anostostomatidae	Hemideina maori	F	Adult	-45.28	170.02	Rock and Pillar Range, Central Otago, South Island of New Zealand	1400	10.2781	Head W (mm)	1456.07
Joyce et al. 2004. New Zealand J. Ecol. 28: 55-61	Terrestrial	Orthoptera	Anostostomatidae	Hemideina maori	M	Adult	-45.28	170.02	Rock and Pillar Range, Central Otago, South Island of New Zealand	1100	11.5936	Head W (mm)	1824.1
Joyce et al. 2004. New Zealand J. Ecol. 28: 55-61	Terrestrial	Orthoptera	Anostostomatidae	Hemideina maori	M	Adult	-45.28	170.02	Rock and Pillar Range, Central Otago, South Island of New Zealand	1250	11.8824	Head W (mm)	1904.88
Joyce et al. 2004. New Zealand J. Ecol. 28: 55-61	Terrestrial	Orthoptera	Anostostomatidae	Hemideina maori	M	Adult	-45.28	170.02	Rock and Pillar Range, Central Otago, South Island of New Zealand	1400	13.2299	Head W (mm)	2281.88
Khobrakova & Matalin 2014. Entomol. Rev. 94: 58-72	Terrestrial	Coleoptera	Carabidae	Poecilus fortipes	F	Adult	NA	NA	Selenga middle mountains, south of Eastern Siberia	625	15	Body L (mm)	47.9875	Family-specific conversion taken from Sabo et al. 2012 (J. N. Am. Benthol. Soc. 21:336–343).
Khobrakova & Matalin 2014. Entomol. Rev. 94: 58-72	Terrestrial	Coleoptera	Carabidae	Poecilus fortipes	F	Adult	NA	NA	Vitim Plateau, south of Eastern Siberia	925	13.9839	Body L (mm)	40.5494
Khobrakova & Matalin 2014. Entomol. Rev. 94: 58-72	Terrestrial	Coleoptera	Carabidae	Poecilus fortipes	F	Adult	NA	NA	Eastern Sayan, lower forest-steppe belt, south of Eastern Siberia	1350	13.9839	Body L (mm)	40.5494
Khobrakova & Matalin 2014. Entomol. Rev. 94: 58-72	Terrestrial	Coleoptera	Carabidae	Poecilus fortipes	F	Adult	NA	NA	Eastern Sayan, upper forest-steppe belt, south of Eastern Siberia	1600	13.0161	Body L (mm)	34.1353
Khobrakova & Matalin 2014. Entomol. Rev. 94: 58-72	Terrestrial	Coleoptera	Carabidae	Poecilus fortipes	M	Adult	NA	NA	Selenga middle mountains, south of Eastern Siberia	625	15	Body L (mm)	47.9875
Khobrakova & Matalin 2014. Entomol. Rev. 94: 58-72	Terrestrial	Coleoptera	Carabidae	Poecilus fortipes	M	Adult	NA	NA	Vitim Plateau, south of Eastern Siberia	925	14.0081	Body L (mm)	40.718
Khobrakova & Matalin 2014. Entomol. Rev. 94: 58-72	Terrestrial	Coleoptera	Carabidae	Poecilus fortipes	M	Adult	NA	NA	Eastern Sayan, lower forest-steppe belt, south of Eastern Siberia	1350	14.0323	Body L (mm)	40.8871
Khobrakova & Matalin 2014. Entomol. Rev. 94: 58-72	Terrestrial	Coleoptera	Carabidae	Poecilus fortipes	M	Adult	NA	NA	Eastern Sayan, upper forest-steppe belt, south of Eastern Siberia	1600	12	Body L (mm)	28.0832
Koning & Jamieson 2001. New Zealand J. Zool. 28: 109-117	Terrestrial	Orthoptera	Anostostomatidae	Hemideina maori	F	Adult	-45.28	170.02	Rock and Pillar Range, Central Otago, South Island of New Zealand	1100	17.2162	Femur L (mm)	686.685	Conversion for Dactylotum variegatum used, taken from DeBano 2008 (J. Orthoptera. Res. 17: 293-300). Female conversion used also for males, as male equation appears incorrect in study.
Koning & Jamieson 2001. New Zealand J. Zool. 28: 109-117	Terrestrial	Orthoptera	Anostostomatidae	Hemideina maori	F	Adult	-45.28	170.02	Rock and Pillar Range, Central Otago, South Island of New Zealand	1250	17.4472	Femur L (mm)	705.186
Koning & Jamieson 2001. New Zealand J. Zool. 28: 109-117	Terrestrial	Orthoptera	Anostostomatidae	Hemideina maori	F	Adult	-45.28	170.02	Rock and Pillar Range, Central Otago, South Island of New Zealand	1450	19.8939	Femur L (mm)	916.238
Koning & Jamieson 2001. New Zealand J. Zool. 28: 109-117	Terrestrial	Orthoptera	Anostostomatidae	Hemideina maori	M	Adult	-45.28	170.02	Rock and Pillar Range, Central Otago, South Island of New Zealand	1100	16.4948	Femur L (mm)	630.472
Koning & Jamieson 2001. New Zealand J. Zool. 28: 109-117	Terrestrial	Orthoptera	Anostostomatidae	Hemideina maori	M	Adult	-45.28	170.02	Rock and Pillar Range, Central Otago, South Island of New Zealand	1250	17.2963	Femur L (mm)	693.072
Koning & Jamieson 2001. New Zealand J. Zool. 28: 109-117	Terrestrial	Orthoptera	Anostostomatidae	Hemideina maori	M	Adult	-45.28	170.02	Rock and Pillar Range, Central Otago, South Island of New Zealand	1450	18.9558	Femur L (mm)	832.06
Krasnov et al. 1996. J. Arid. Env. 34: 477-489	Terrestrial	Coleoptera	Tenebrionidae	Adesmia metallica	F	Adult	30.35	34.45	Negev Highlands, Israel	420.6	13.1176	Elytra L (mm)	142.168	Values calculated from regression equation based on alt. Family-specific conversion taken from Hodar 1997 (Misc. Zool. 20: 1-10).
Krasnov et al. 1996. J. Arid. Env. 34: 477-489	Terrestrial	Coleoptera	Tenebrionidae	Adesmia metallica	F	Adult	30.35	34.45	Negev Highlands, Israel	429.356	13.0826	Elytra L (mm)	141.195
Krasnov et al. 1996. J. Arid. Env. 34: 477-489	Terrestrial	Coleoptera	Tenebrionidae	Adesmia metallica	F	Adult	30.35	34.45	Negev Highlands, Israel	440.405	13.0384	Elytra L (mm)	139.973
Krasnov et al. 1996. J. Arid. Env. 34: 477-489	Terrestrial	Coleoptera	Tenebrionidae	Adesmia metallica	F	Adult	30.35	34.45	Negev Highlands, Israel	451.285	12.9949	Elytra L (mm)	138.775
Krasnov et al. 1996. J. Arid. Env. 34: 477-489	Terrestrial	Coleoptera	Tenebrionidae	Adesmia metallica	F	Adult	30.35	34.45	Negev Highlands, Israel	461.576	12.9537	Elytra L (mm)	137.649
Krasnov et al. 1996. J. Arid. Env. 34: 477-489	Terrestrial	Coleoptera	Tenebrionidae	Adesmia metallica	F	Adult	30.35	34.45	Negev Highlands, Israel	471.036	12.9159	Elytra L (mm)	136.618
Krasnov et al. 1996. J. Arid. Env. 34: 477-489	Terrestrial	Coleoptera	Tenebrionidae	Adesmia metallica	F	Adult	30.35	34.45	Negev Highlands, Israel	479.987	12.8801	Elytra L (mm)	135.647
Krasnov et al. 1996. J. Arid. Env. 34: 477-489	Terrestrial	Coleoptera	Tenebrionidae	Adesmia metallica	F	Adult	30.35	34.45	Negev Highlands, Israel	500.367	12.7985	Elytra L (mm)	133.453
Krasnov et al. 1996. J. Arid. Env. 34: 477-489	Terrestrial	Coleoptera	Tenebrionidae	Adesmia metallica	F	Adult	30.35	34.45	Negev Highlands, Israel	520.33	12.7187	Elytra L (mm)	131.324
Krasnov et al. 1996. J. Arid. Env. 34: 477-489	Terrestrial	Coleoptera	Tenebrionidae	Adesmia metallica	F	Adult	30.35	34.45	Negev Highlands, Israel	600.073	12.3997	Elytra L (mm)	123.029
Krasnov et al. 1996. J. Arid. Env. 34: 477-489	Terrestrial	Coleoptera	Tenebrionidae	Adesmia metallica	F	Adult	30.35	34.45	Negev Highlands, Israel	788.545	11.6458	Elytra L (mm)	104.719
Krasnov et al. 1996. J. Arid. Env. 34: 477-489	Terrestrial	Coleoptera	Tenebrionidae	Adesmia metallica	F	Adult	30.35	34.45	Negev Highlands, Israel	811.935	11.5523	Elytra L (mm)	102.571
Krasnov et al. 1996. J. Arid. Env. 34: 477-489	Terrestrial	Coleoptera	Tenebrionidae	Adesmia metallica	F	Adult	30.35	34.45	Negev Highlands, Israel	859.303	11.3628	Elytra L (mm)	98.3046
Krasnov et al. 1996. J. Arid. Env. 34: 477-489	Terrestrial	Coleoptera	Tenebrionidae	Adesmia metallica	F	Adult	30.35	34.45	Negev Highlands, Israel	920.218	11.1191	Elytra L (mm)	92.9799
Krasnov et al. 1996. J. Arid. Env. 34: 477-489	Terrestrial	Coleoptera	Tenebrionidae	Adesmia metallica	M	Adult	30.35	34.45	Negev Highlands, Israel	420.6	11.7482	Elytra L (mm)	107.1
Krasnov et al. 1996. J. Arid. Env. 34: 477-489	Terrestrial	Coleoptera	Tenebrionidae	Adesmia metallica	M	Adult	30.35	34.45	Negev Highlands, Israel	429.356	11.7219	Elytra L (mm)	106.486
Krasnov et al. 1996. J. Arid. Env. 34: 477-489	Terrestrial	Coleoptera	Tenebrionidae	Adesmia metallica	M	Adult	30.35	34.45	Negev Highlands, Israel	440.405	11.6888	Elytra L (mm)	105.714
Krasnov et al. 1996. J. Arid. Env. 34: 477-489	Terrestrial	Coleoptera	Tenebrionidae	Adesmia metallica	M	Adult	30.35	34.45	Negev Highlands, Israel	451.285	11.6561	Elytra L (mm)	104.957
Krasnov et al. 1996. J. Arid. Env. 34: 477-489	Terrestrial	Coleoptera	Tenebrionidae	Adesmia metallica	M	Adult	30.35	34.45	Negev Highlands, Israel	461.576	11.6253	Elytra L (mm)	104.245
Krasnov et al. 1996. J. Arid. Env. 34: 477-489	Terrestrial	Coleoptera	Tenebrionidae	Adesmia metallica	M	Adult	30.35	34.45	Negev Highlands, Israel	471.036	11.5969	Elytra L (mm)	103.592
Krasnov et al. 1996. J. Arid. Env. 34: 477-489	Terrestrial	Coleoptera	Tenebrionidae	Adesmia metallica	M	Adult	30.35	34.45	Negev Highlands, Israel	479.987	11.57	Elytra L (mm)	102.977
Krasnov et al. 1996. J. Arid. Env. 34: 477-489	Terrestrial	Coleoptera	Tenebrionidae	Adesmia metallica	M	Adult	30.35	34.45	Negev Highlands, Israel	500.367	11.5089	Elytra L (mm)	101.585
Krasnov et al. 1996. J. Arid. Env. 34: 477-489	Terrestrial	Coleoptera	Tenebrionidae	Adesmia metallica	M	Adult	30.35	34.45	Negev Highlands, Israel	520.33	11.449	Elytra L (mm)	100.232
Krasnov et al. 1996. J. Arid. Env. 34: 477-489	Terrestrial	Coleoptera	Tenebrionidae	Adesmia metallica	M	Adult	30.35	34.45	Negev Highlands, Israel	600.073	11.2098	Elytra L (mm)	94.9398
Krasnov et al. 1996. J. Arid. Env. 34: 477-489	Terrestrial	Coleoptera	Tenebrionidae	Adesmia metallica	M	Adult	30.35	34.45	Negev Highlands, Israel	788.545	10.6444	Elytra L (mm)	83.1197
Krasnov et al. 1996. J. Arid. Env. 34: 477-489	Terrestrial	Coleoptera	Tenebrionidae	Adesmia metallica	M	Adult	30.35	34.45	Negev Highlands, Israel	811.935	10.5742	Elytra L (mm)	81.7193
Krasnov et al. 1996. J. Arid. Env. 34: 477-489	Terrestrial	Coleoptera	Tenebrionidae	Adesmia metallica	M	Adult	30.35	34.45	Negev Highlands, Israel	859.303	10.4321	Elytra L (mm)	78.9277
Krasnov et al. 1996. J. Arid. Env. 34: 477-489	Terrestrial	Coleoptera	Tenebrionidae	Adesmia metallica	M	Adult	30.35	34.45	Negev Highlands, Israel	920.218	10.2493	Elytra L (mm)	75.4244
Krasnov et al. 1996. J. Arid. Env. 34: 477-489	Terrestrial	Coleoptera	Tenebrionidae	Erodius edomitus	N/A	Adult	30.35	34.45	Negev Highlands, Israel	429.356	10.0413	Elytra L (mm)	71.5534
Laiolo et al. 2013. J. Evol. Biol. 26: 2171-2183	Terrestrial	Orthoptera	Acrididae	Chorthippus binotatus	F	Adult	NA	NA	Cantabrian Mountains, Spain	1070	25.375	Total Body L (mm)	132.751	Data from Dryad. Family-specific conversion taken from Sabo et al. 2012 (J. N. Am. Benthol. Soc. 21:336–343).
Laiolo et al. 2013. J. Evol. Biol. 26: 2171-2183	Terrestrial	Orthoptera	Acrididae	Chorthippus binotatus	F	Adult	NA	NA	Cantabrian Mountains, Spain	1200	21.75	Total Body L (mm)	93.4978
Laiolo et al. 2013. J. Evol. Biol. 26: 2171-2183	Terrestrial	Orthoptera	Acrididae	Chorthippus binotatus	F	Adult	NA	NA	Cantabrian Mountains, Spain	1420	27	Total Body L (mm)	152.876
Laiolo et al. 2013. J. Evol. Biol. 26: 2171-2183	Terrestrial	Orthoptera	Acrididae	Chorthippus binotatus	F	Adult	NA	NA	Cantabrian Mountains, Spain	1420	23.125	Total Body L (mm)	107.483
Laiolo et al. 2013. J. Evol. Biol. 26: 2171-2183	Terrestrial	Orthoptera	Acrididae	Chorthippus binotatus	F	Adult	NA	NA	Cantabrian Mountains, Spain	1420	21.875	Total Body L (mm)	94.7242
Laiolo et al. 2013. J. Evol. Biol. 26: 2171-2183	Terrestrial	Orthoptera	Acrididae	Chorthippus binotatus	F	Adult	NA	NA	Cantabrian Mountains, Spain	1500	22.5	Total Body L (mm)	100.991
Laiolo et al. 2013. J. Evol. Biol. 26: 2171-2183	Terrestrial	Orthoptera	Acrididae	Chorthippus binotatus	F	Adult	NA	NA	Cantabrian Mountains, Spain	1660	24.375	Total Body L (mm)	121.152
Laiolo et al. 2013. J. Evol. Biol. 26: 2171-2183	Terrestrial	Orthoptera	Acrididae	Chorthippus binotatus	F	Adult	NA	NA	Cantabrian Mountains, Spain	1660	26.125	Total Body L (mm)	141.842
Laiolo et al. 2013. J. Evol. Biol. 26: 2171-2183	Terrestrial	Orthoptera	Acrididae	Chorthippus binotatus	F	Adult	NA	NA	Cantabrian Mountains, Spain	1660	23.125	Total Body L (mm)	107.483
Laiolo et al. 2013. J. Evol. Biol. 26: 2171-2183	Terrestrial	Orthoptera	Acrididae	Chorthippus binotatus	F	Adult	NA	NA	Cantabrian Mountains, Spain	1660	24	Total Body L (mm)	116.955
Laiolo et al. 2013. J. Evol. Biol. 26: 2171-2183	Terrestrial	Orthoptera	Acrididae	Chorthippus binotatus	F	Adult	NA	NA	Cantabrian Mountains, Spain	1660	24	Total Body L (mm)	116.955
Laiolo et al. 2013. J. Evol. Biol. 26: 2171-2183	Terrestrial	Orthoptera	Acrididae	Chorthippus binotatus	M	Adult	NA	NA	Cantabrian Mountains, Spain	1420	15	Total Body L (mm)	40.1652
Laiolo et al. 2013. J. Evol. Biol. 26: 2171-2183	Terrestrial	Orthoptera	Acrididae	Chorthippus binotatus	M	Adult	NA	NA	Cantabrian Mountains, Spain	1660	15.625	Total Body L (mm)	44.0723
Laiolo et al. 2013. J. Evol. Biol. 26: 2171-2183	Terrestrial	Orthoptera	Acrididae	Chorthippus binotatus	M	Adult	NA	NA	Cantabrian Mountains, Spain	1660	18.125	Total Body L (mm)	61.7651
Laiolo et al. 2013. J. Evol. Biol. 26: 2171-2183	Terrestrial	Orthoptera	Acrididae	Chorthippus cazurroi	F	Adult	NA	NA	Cantabrian Mountains, Spain	1453	19.5	Total Body L (mm)	72.9386
Laiolo et al. 2013. J. Evol. Biol. 26: 2171-2183	Terrestrial	Orthoptera	Acrididae	Chorthippus cazurroi	F	Adult	NA	NA	Cantabrian Mountains, Spain	1465	21.25	Total Body L (mm)	88.6815
Laiolo et al. 2013. J. Evol. Biol. 26: 2171-2183	Terrestrial	Orthoptera	Acrididae	Chorthippus cazurroi	F	Adult	NA	NA	Cantabrian Mountains, Spain	1465	20.375	Total Body L (mm)	80.5948
Laiolo et al. 2013. J. Evol. Biol. 26: 2171-2183	Terrestrial	Orthoptera	Acrididae	Chorthippus cazurroi	F	Adult	NA	NA	Cantabrian Mountains, Spain	1465	19.625	Total Body L (mm)	74.0062
Laiolo et al. 2013. J. Evol. Biol. 26: 2171-2183	Terrestrial	Orthoptera	Acrididae	Chorthippus cazurroi	F	Adult	NA	NA	Cantabrian Mountains, Spain	1465	20	Total Body L (mm)	77.2611
Laiolo et al. 2013. J. Evol. Biol. 26: 2171-2183	Terrestrial	Orthoptera	Acrididae	Chorthippus cazurroi	F	Adult	NA	NA	Cantabrian Mountains, Spain	1465	20.75	Total Body L (mm)	84.0075
Laiolo et al. 2013. J. Evol. Biol. 26: 2171-2183	Terrestrial	Orthoptera	Acrididae	Chorthippus cazurroi	F	Adult	NA	NA	Cantabrian Mountains, Spain	1465	20.5	Total Body L (mm)	81.7235
Laiolo et al. 2013. J. Evol. Biol. 26: 2171-2183	Terrestrial	Orthoptera	Acrididae	Chorthippus cazurroi	F	Adult	NA	NA	Cantabrian Mountains, Spain	1465	19.375	Total Body L (mm)	71.8798
Laiolo et al. 2013. J. Evol. Biol. 26: 2171-2183	Terrestrial	Orthoptera	Acrididae	Chorthippus cazurroi	F	Adult	NA	NA	Cantabrian Mountains, Spain	1465	17.5	Total Body L (mm)	57.0279
Laiolo et al. 2013. J. Evol. Biol. 26: 2171-2183	Terrestrial	Orthoptera	Acrididae	Chorthippus cazurroi	F	Adult	NA	NA	Cantabrian Mountains, Spain	1465	16.875	Total Body L (mm)	52.5014
Laiolo et al. 2013. J. Evol. Biol. 26: 2171-2183	Terrestrial	Orthoptera	Acrididae	Chorthippus cazurroi	F	Adult	NA	NA	Cantabrian Mountains, Spain	1465	18	Total Body L (mm)	60.8007
Laiolo et al. 2013. J. Evol. Biol. 26: 2171-2183	Terrestrial	Orthoptera	Acrididae	Chorthippus cazurroi	F	Adult	NA	NA	Cantabrian Mountains, Spain	1467	20.625	Total Body L (mm)	82.8611
Laiolo et al. 2013. J. Evol. Biol. 26: 2171-2183	Terrestrial	Orthoptera	Acrididae	Chorthippus cazurroi	F	Adult	NA	NA	Cantabrian Mountains, Spain	1625	18.125	Total Body L (mm)	61.7651
Laiolo et al. 2013. J. Evol. Biol. 26: 2171-2183	Terrestrial	Orthoptera	Acrididae	Chorthippus cazurroi	F	Adult	NA	NA	Cantabrian Mountains, Spain	1660	18.75	Total Body L (mm)	66.7151
Laiolo et al. 2013. J. Evol. Biol. 26: 2171-2183	Terrestrial	Orthoptera	Acrididae	Chorthippus cazurroi	F	Adult	NA	NA	Cantabrian Mountains, Spain	1660	19.375	Total Body L (mm)	71.8798
Laiolo et al. 2013. J. Evol. Biol. 26: 2171-2183	Terrestrial	Orthoptera	Acrididae	Chorthippus cazurroi	F	Adult	NA	NA	Cantabrian Mountains, Spain	1660	22.5	Total Body L (mm)	100.991
Laiolo et al. 2013. J. Evol. Biol. 26: 2171-2183	Terrestrial	Orthoptera	Acrididae	Chorthippus cazurroi	F	Adult	NA	NA	Cantabrian Mountains, Spain	1660	20.625	Total Body L (mm)	82.8611
Laiolo et al. 2013. J. Evol. Biol. 26: 2171-2183	Terrestrial	Orthoptera	Acrididae	Chorthippus cazurroi	F	Adult	NA	NA	Cantabrian Mountains, Spain	1660	20.625	Total Body L (mm)	82.8611
Laiolo et al. 2013. J. Evol. Biol. 26: 2171-2183	Terrestrial	Orthoptera	Acrididae	Chorthippus cazurroi	F	Adult	NA	NA	Cantabrian Mountains, Spain	1660	23.375	Total Body L (mm)	110.144
Laiolo et al. 2013. J. Evol. Biol. 26: 2171-2183	Terrestrial	Orthoptera	Acrididae	Chorthippus cazurroi	F	Adult	NA	NA	Cantabrian Mountains, Spain	1660	22.625	Total Body L (mm)	102.271
Laiolo et al. 2013. J. Evol. Biol. 26: 2171-2183	Terrestrial	Orthoptera	Acrididae	Chorthippus cazurroi	F	Adult	NA	NA	Cantabrian Mountains, Spain	1660	22.375	Total Body L (mm)	99.7195
Laiolo et al. 2013. J. Evol. Biol. 26: 2171-2183	Terrestrial	Orthoptera	Acrididae	Chorthippus cazurroi	F	Adult	NA	NA	Cantabrian Mountains, Spain	1660	22.875	Total Body L (mm)	104.859
Laiolo et al. 2013. J. Evol. Biol. 26: 2171-2183	Terrestrial	Orthoptera	Acrididae	Chorthippus cazurroi	F	Adult	NA	NA	Cantabrian Mountains, Spain	1660	20	Total Body L (mm)	77.2611
Laiolo et al. 2013. J. Evol. Biol. 26: 2171-2183	Terrestrial	Orthoptera	Acrididae	Chorthippus cazurroi	F	Adult	NA	NA	Cantabrian Mountains, Spain	1660	21.25	Total Body L (mm)	88.6815
Laiolo et al. 2013. J. Evol. Biol. 26: 2171-2183	Terrestrial	Orthoptera	Acrididae	Chorthippus cazurroi	F	Adult	NA	NA	Cantabrian Mountains, Spain	1660	22.75	Total Body L (mm)	103.561
Laiolo et al. 2013. J. Evol. Biol. 26: 2171-2183	Terrestrial	Orthoptera	Acrididae	Chorthippus cazurroi	F	Adult	NA	NA	Cantabrian Mountains, Spain	1660	23.25	Total Body L (mm)	108.809
Laiolo et al. 2013. J. Evol. Biol. 26: 2171-2183	Terrestrial	Orthoptera	Acrididae	Chorthippus cazurroi	F	Adult	NA	NA	Cantabrian Mountains, Spain	1690	17.5	Total Body L (mm)	57.0279
Laiolo et al. 2013. J. Evol. Biol. 26: 2171-2183	Terrestrial	Orthoptera	Acrididae	Chorthippus cazurroi	F	Adult	NA	NA	Cantabrian Mountains, Spain	1690	16.25	Total Body L (mm)	48.1836
Laiolo et al. 2013. J. Evol. Biol. 26: 2171-2183	Terrestrial	Orthoptera	Acrididae	Chorthippus cazurroi	F	Adult	NA	NA	Cantabrian Mountains, Spain	1690	18.125	Total Body L (mm)	61.7651
Laiolo et al. 2013. J. Evol. Biol. 26: 2171-2183	Terrestrial	Orthoptera	Acrididae	Chorthippus cazurroi	F	Adult	NA	NA	Cantabrian Mountains, Spain	1690	17	Total Body L (mm)	53.39
Laiolo et al. 2013. J. Evol. Biol. 26: 2171-2183	Terrestrial	Orthoptera	Acrididae	Chorthippus cazurroi	F	Adult	NA	NA	Cantabrian Mountains, Spain	1690	18.5	Total Body L (mm)	64.7094
Laiolo et al. 2013. J. Evol. Biol. 26: 2171-2183	Terrestrial	Orthoptera	Acrididae	Chorthippus cazurroi	F	Adult	NA	NA	Cantabrian Mountains, Spain	1690	17.625	Total Body L (mm)	57.9584
Laiolo et al. 2013. J. Evol. Biol. 26: 2171-2183	Terrestrial	Orthoptera	Acrididae	Chorthippus cazurroi	F	Adult	NA	NA	Cantabrian Mountains, Spain	1690	16.5	Total Body L (mm)	49.8859
Laiolo et al. 2013. J. Evol. Biol. 26: 2171-2183	Terrestrial	Orthoptera	Acrididae	Chorthippus cazurroi	F	Adult	NA	NA	Cantabrian Mountains, Spain	1690	17.25	Total Body L (mm)	55.1922
Laiolo et al. 2013. J. Evol. Biol. 26: 2171-2183	Terrestrial	Orthoptera	Acrididae	Chorthippus cazurroi	F	Adult	NA	NA	Cantabrian Mountains, Spain	1690	17.75	Total Body L (mm)	58.8974
Laiolo et al. 2013. J. Evol. Biol. 26: 2171-2183	Terrestrial	Orthoptera	Acrididae	Chorthippus cazurroi	F	Adult	NA	NA	Cantabrian Mountains, Spain	1690	18.25	Total Body L (mm)	62.738
Laiolo et al. 2013. J. Evol. Biol. 26: 2171-2183	Terrestrial	Orthoptera	Acrididae	Chorthippus cazurroi	F	Adult	NA	NA	Cantabrian Mountains, Spain	1690	17.75	Total Body L (mm)	58.8974
Laiolo et al. 2013. J. Evol. Biol. 26: 2171-2183	Terrestrial	Orthoptera	Acrididae	Chorthippus cazurroi	F	Adult	NA	NA	Cantabrian Mountains, Spain	1690	20.375	Total Body L (mm)	80.5948
Laiolo et al. 2013. J. Evol. Biol. 26: 2171-2183	Terrestrial	Orthoptera	Acrididae	Chorthippus cazurroi	F	Adult	NA	NA	Cantabrian Mountains, Spain	1690	16.75	Total Body L (mm)	51.6213
Laiolo et al. 2013. J. Evol. Biol. 26: 2171-2183	Terrestrial	Orthoptera	Acrididae	Chorthippus cazurroi	F	Adult	NA	NA	Cantabrian Mountains, Spain	1737	20	Total Body L (mm)	77.2611
Laiolo et al. 2013. J. Evol. Biol. 26: 2171-2183	Terrestrial	Orthoptera	Acrididae	Chorthippus cazurroi	F	Adult	NA	NA	Cantabrian Mountains, Spain	1745	22.5	Total Body L (mm)	100.991
Laiolo et al. 2013. J. Evol. Biol. 26: 2171-2183	Terrestrial	Orthoptera	Acrididae	Chorthippus cazurroi	F	Adult	NA	NA	Cantabrian Mountains, Spain	1745	19.375	Total Body L (mm)	71.8798
Laiolo et al. 2013. J. Evol. Biol. 26: 2171-2183	Terrestrial	Orthoptera	Acrididae	Chorthippus cazurroi	F	Adult	NA	NA	Cantabrian Mountains, Spain	1745	22.5	Total Body L (mm)	100.991
Laiolo et al. 2013. J. Evol. Biol. 26: 2171-2183	Terrestrial	Orthoptera	Acrididae	Chorthippus cazurroi	F	Adult	NA	NA	Cantabrian Mountains, Spain	1745	21.25	Total Body L (mm)	88.6815
Laiolo et al. 2013. J. Evol. Biol. 26: 2171-2183	Terrestrial	Orthoptera	Acrididae	Chorthippus cazurroi	F	Adult	NA	NA	Cantabrian Mountains, Spain	1745	21.375	Total Body L (mm)	89.8722
Laiolo et al. 2013. J. Evol. Biol. 26: 2171-2183	Terrestrial	Orthoptera	Acrididae	Chorthippus cazurroi	F	Adult	NA	NA	Cantabrian Mountains, Spain	1750	22.75	Total Body L (mm)	103.561
Laiolo et al. 2013. J. Evol. Biol. 26: 2171-2183	Terrestrial	Orthoptera	Acrididae	Chorthippus cazurroi	F	Adult	NA	NA	Cantabrian Mountains, Spain	1750	21.25	Total Body L (mm)	88.6815
Laiolo et al. 2013. J. Evol. Biol. 26: 2171-2183	Terrestrial	Orthoptera	Acrididae	Chorthippus cazurroi	F	Adult	NA	NA	Cantabrian Mountains, Spain	1750	19.5	Total Body L (mm)	72.9386
Laiolo et al. 2013. J. Evol. Biol. 26: 2171-2183	Terrestrial	Orthoptera	Acrididae	Chorthippus cazurroi	F	Adult	NA	NA	Cantabrian Mountains, Spain	1750	21.375	Total Body L (mm)	89.8722
Laiolo et al. 2013. J. Evol. Biol. 26: 2171-2183	Terrestrial	Orthoptera	Acrididae	Chorthippus cazurroi	F	Adult	NA	NA	Cantabrian Mountains, Spain	1750	21.75	Total Body L (mm)	93.4978
Laiolo et al. 2013. J. Evol. Biol. 26: 2171-2183	Terrestrial	Orthoptera	Acrididae	Chorthippus cazurroi	F	Adult	NA	NA	Cantabrian Mountains, Spain	1750	20	Total Body L (mm)	77.2611
Laiolo et al. 2013. J. Evol. Biol. 26: 2171-2183	Terrestrial	Orthoptera	Acrididae	Chorthippus cazurroi	F	Adult	NA	NA	Cantabrian Mountains, Spain	1750	17.375	Total Body L (mm)	56.1058
Laiolo et al. 2013. J. Evol. Biol. 26: 2171-2183	Terrestrial	Orthoptera	Acrididae	Chorthippus cazurroi	F	Adult	NA	NA	Cantabrian Mountains, Spain	1750	20.625	Total Body L (mm)	82.8611
Laiolo et al. 2013. J. Evol. Biol. 26: 2171-2183	Terrestrial	Orthoptera	Acrididae	Chorthippus cazurroi	F	Adult	NA	NA	Cantabrian Mountains, Spain	1760	18.125	Total Body L (mm)	61.7651
Laiolo et al. 2013. J. Evol. Biol. 26: 2171-2183	Terrestrial	Orthoptera	Acrididae	Chorthippus cazurroi	F	Adult	NA	NA	Cantabrian Mountains, Spain	1760	17.5	Total Body L (mm)	57.0279
Laiolo et al. 2013. J. Evol. Biol. 26: 2171-2183	Terrestrial	Orthoptera	Acrididae	Chorthippus cazurroi	F	Adult	NA	NA	Cantabrian Mountains, Spain	1760	17.5	Total Body L (mm)	57.0279
Laiolo et al. 2013. J. Evol. Biol. 26: 2171-2183	Terrestrial	Orthoptera	Acrididae	Chorthippus cazurroi	F	Adult	NA	NA	Cantabrian Mountains, Spain	1760	16.75	Total Body L (mm)	51.6213
Laiolo et al. 2013. J. Evol. Biol. 26: 2171-2183	Terrestrial	Orthoptera	Acrididae	Chorthippus cazurroi	F	Adult	NA	NA	Cantabrian Mountains, Spain	1760	19.375	Total Body L (mm)	71.8798
Laiolo et al. 2013. J. Evol. Biol. 26: 2171-2183	Terrestrial	Orthoptera	Acrididae	Chorthippus cazurroi	F	Adult	NA	NA	Cantabrian Mountains, Spain	1760	20	Total Body L (mm)	77.2611
Laiolo et al. 2013. J. Evol. Biol. 26: 2171-2183	Terrestrial	Orthoptera	Acrididae	Chorthippus cazurroi	F	Adult	NA	NA	Cantabrian Mountains, Spain	1760	18	Total Body L (mm)	60.8007
Laiolo et al. 2013. J. Evol. Biol. 26: 2171-2183	Terrestrial	Orthoptera	Acrididae	Chorthippus cazurroi	F	Adult	NA	NA	Cantabrian Mountains, Spain	1760	18.75	Total Body L (mm)	66.7151
Laiolo et al. 2013. J. Evol. Biol. 26: 2171-2183	Terrestrial	Orthoptera	Acrididae	Chorthippus cazurroi	F	Adult	NA	NA	Cantabrian Mountains, Spain	1800	19	Total Body L (mm)	68.7551
Laiolo et al. 2013. J. Evol. Biol. 26: 2171-2183	Terrestrial	Orthoptera	Acrididae	Chorthippus cazurroi	F	Adult	NA	NA	Cantabrian Mountains, Spain	1840	19.875	Total Body L (mm)	76.1674
Laiolo et al. 2013. J. Evol. Biol. 26: 2171-2183	Terrestrial	Orthoptera	Acrididae	Chorthippus cazurroi	F	Adult	NA	NA	Cantabrian Mountains, Spain	1840	18.375	Total Body L (mm)	63.7194
Laiolo et al. 2013. J. Evol. Biol. 26: 2171-2183	Terrestrial	Orthoptera	Acrididae	Chorthippus cazurroi	F	Adult	NA	NA	Cantabrian Mountains, Spain	1900	18.75	Total Body L (mm)	66.7151
Laiolo et al. 2013. J. Evol. Biol. 26: 2171-2183	Terrestrial	Orthoptera	Acrididae	Chorthippus cazurroi	F	Adult	NA	NA	Cantabrian Mountains, Spain	1900	17.75	Total Body L (mm)	58.8974
Laiolo et al. 2013. J. Evol. Biol. 26: 2171-2183	Terrestrial	Orthoptera	Acrididae	Chorthippus cazurroi	F	Adult	NA	NA	Cantabrian Mountains, Spain	1900	20.75	Total Body L (mm)	84.0075
Laiolo et al. 2013. J. Evol. Biol. 26: 2171-2183	Terrestrial	Orthoptera	Acrididae	Chorthippus cazurroi	F	Adult	NA	NA	Cantabrian Mountains, Spain	1900	20.375	Total Body L (mm)	80.5948
Laiolo et al. 2013. J. Evol. Biol. 26: 2171-2183	Terrestrial	Orthoptera	Acrididae	Chorthippus cazurroi	F	Adult	NA	NA	Cantabrian Mountains, Spain	1900	20.875	Total Body L (mm)	85.1627
Laiolo et al. 2013. J. Evol. Biol. 26: 2171-2183	Terrestrial	Orthoptera	Acrididae	Chorthippus cazurroi	F	Adult	NA	NA	Cantabrian Mountains, Spain	1900	19.25	Total Body L (mm)	70.8295
Laiolo et al. 2013. J. Evol. Biol. 26: 2171-2183	Terrestrial	Orthoptera	Acrididae	Chorthippus cazurroi	F	Adult	NA	NA	Cantabrian Mountains, Spain	1900	20.625	Total Body L (mm)	82.8611
Laiolo et al. 2013. J. Evol. Biol. 26: 2171-2183	Terrestrial	Orthoptera	Acrididae	Chorthippus cazurroi	F	Adult	NA	NA	Cantabrian Mountains, Spain	1900	22.25	Total Body L (mm)	98.4572
Laiolo et al. 2013. J. Evol. Biol. 26: 2171-2183	Terrestrial	Orthoptera	Acrididae	Chorthippus cazurroi	F	Adult	NA	NA	Cantabrian Mountains, Spain	1900	18.625	Total Body L (mm)	65.7079
Laiolo et al. 2013. J. Evol. Biol. 26: 2171-2183	Terrestrial	Orthoptera	Acrididae	Chorthippus cazurroi	F	Adult	NA	NA	Cantabrian Mountains, Spain	1900	20.75	Total Body L (mm)	84.0075
Laiolo et al. 2013. J. Evol. Biol. 26: 2171-2183	Terrestrial	Orthoptera	Acrididae	Chorthippus cazurroi	F	Adult	NA	NA	Cantabrian Mountains, Spain	1900	19.875	Total Body L (mm)	76.1674
Laiolo et al. 2013. J. Evol. Biol. 26: 2171-2183	Terrestrial	Orthoptera	Acrididae	Chorthippus cazurroi	F	Adult	NA	NA	Cantabrian Mountains, Spain	1900	19.5	Total Body L (mm)	72.9386
Laiolo et al. 2013. J. Evol. Biol. 26: 2171-2183	Terrestrial	Orthoptera	Acrididae	Chorthippus cazurroi	F	Adult	NA	NA	Cantabrian Mountains, Spain	1900	20.25	Total Body L (mm)	79.4748
Laiolo et al. 2013. J. Evol. Biol. 26: 2171-2183	Terrestrial	Orthoptera	Acrididae	Chorthippus cazurroi	F	Adult	NA	NA	Cantabrian Mountains, Spain	1900	19.75	Total Body L (mm)	75.0825
Laiolo et al. 2013. J. Evol. Biol. 26: 2171-2183	Terrestrial	Orthoptera	Acrididae	Chorthippus cazurroi	F	Adult	NA	NA	Cantabrian Mountains, Spain	1900	19.125	Total Body L (mm)	69.788
Laiolo et al. 2013. J. Evol. Biol. 26: 2171-2183	Terrestrial	Orthoptera	Acrididae	Chorthippus cazurroi	F	Adult	NA	NA	Cantabrian Mountains, Spain	1900	20.875	Total Body L (mm)	85.1627
Laiolo et al. 2013. J. Evol. Biol. 26: 2171-2183	Terrestrial	Orthoptera	Acrididae	Chorthippus cazurroi	F	Adult	NA	NA	Cantabrian Mountains, Spain	1900	22.875	Total Body L (mm)	104.859
Laiolo et al. 2013. J. Evol. Biol. 26: 2171-2183	Terrestrial	Orthoptera	Acrididae	Chorthippus cazurroi	F	Adult	NA	NA	Cantabrian Mountains, Spain	1900	18.125	Total Body L (mm)	61.7651
Laiolo et al. 2013. J. Evol. Biol. 26: 2171-2183	Terrestrial	Orthoptera	Acrididae	Chorthippus cazurroi	F	Adult	NA	NA	Cantabrian Mountains, Spain	1900	21.5	Total Body L (mm)	91.0718
Laiolo et al. 2013. J. Evol. Biol. 26: 2171-2183	Terrestrial	Orthoptera	Acrididae	Chorthippus cazurroi	F	Adult	NA	NA	Cantabrian Mountains, Spain	1900	18.875	Total Body L (mm)	67.7307
Laiolo et al. 2013. J. Evol. Biol. 26: 2171-2183	Terrestrial	Orthoptera	Acrididae	Chorthippus cazurroi	F	Adult	NA	NA	Cantabrian Mountains, Spain	1900	20.25	Total Body L (mm)	79.4748
Laiolo et al. 2013. J. Evol. Biol. 26: 2171-2183	Terrestrial	Orthoptera	Acrididae	Chorthippus cazurroi	F	Adult	NA	NA	Cantabrian Mountains, Spain	1918	21.25	Total Body L (mm)	88.6815
Laiolo et al. 2013. J. Evol. Biol. 26: 2171-2183	Terrestrial	Orthoptera	Acrididae	Chorthippus cazurroi	F	Adult	NA	NA	Cantabrian Mountains, Spain	1918	20	Total Body L (mm)	77.2611
Laiolo et al. 2013. J. Evol. Biol. 26: 2171-2183	Terrestrial	Orthoptera	Acrididae	Chorthippus cazurroi	F	Adult	NA	NA	Cantabrian Mountains, Spain	1918	20.625	Total Body L (mm)	82.8611
Laiolo et al. 2013. J. Evol. Biol. 26: 2171-2183	Terrestrial	Orthoptera	Acrididae	Chorthippus cazurroi	F	Adult	NA	NA	Cantabrian Mountains, Spain	1918	18.125	Total Body L (mm)	61.7651
Laiolo et al. 2013. J. Evol. Biol. 26: 2171-2183	Terrestrial	Orthoptera	Acrididae	Chorthippus cazurroi	F	Adult	NA	NA	Cantabrian Mountains, Spain	1918	19	Total Body L (mm)	68.7551
Laiolo et al. 2013. J. Evol. Biol. 26: 2171-2183	Terrestrial	Orthoptera	Acrididae	Chorthippus cazurroi	F	Adult	NA	NA	Cantabrian Mountains, Spain	1918	19.75	Total Body L (mm)	75.0825
Laiolo et al. 2013. J. Evol. Biol. 26: 2171-2183	Terrestrial	Orthoptera	Acrididae	Chorthippus cazurroi	F	Adult	NA	NA	Cantabrian Mountains, Spain	1918	17.25	Total Body L (mm)	55.1922
Laiolo et al. 2013. J. Evol. Biol. 26: 2171-2183	Terrestrial	Orthoptera	Acrididae	Chorthippus cazurroi	F	Adult	NA	NA	Cantabrian Mountains, Spain	1918	21.25	Total Body L (mm)	88.6815
Laiolo et al. 2013. J. Evol. Biol. 26: 2171-2183	Terrestrial	Orthoptera	Acrididae	Chorthippus cazurroi	F	Adult	NA	NA	Cantabrian Mountains, Spain	1918	18.125	Total Body L (mm)	61.7651
Laiolo et al. 2013. J. Evol. Biol. 26: 2171-2183	Terrestrial	Orthoptera	Acrididae	Chorthippus cazurroi	F	Adult	NA	NA	Cantabrian Mountains, Spain	1918	19	Total Body L (mm)	68.7551
Laiolo et al. 2013. J. Evol. Biol. 26: 2171-2183	Terrestrial	Orthoptera	Acrididae	Chorthippus cazurroi	F	Adult	NA	NA	Cantabrian Mountains, Spain	1918	17.5	Total Body L (mm)	57.0279
Laiolo et al. 2013. J. Evol. Biol. 26: 2171-2183	Terrestrial	Orthoptera	Acrididae	Chorthippus cazurroi	F	Adult	NA	NA	Cantabrian Mountains, Spain	1918	18.75	Total Body L (mm)	66.7151
Laiolo et al. 2013. J. Evol. Biol. 26: 2171-2183	Terrestrial	Orthoptera	Acrididae	Chorthippus cazurroi	F	Adult	NA	NA	Cantabrian Mountains, Spain	1918	20.375	Total Body L (mm)	80.5948
Laiolo et al. 2013. J. Evol. Biol. 26: 2171-2183	Terrestrial	Orthoptera	Acrididae	Chorthippus cazurroi	F	Adult	NA	NA	Cantabrian Mountains, Spain	1918	21.25	Total Body L (mm)	88.6815
Laiolo et al. 2013. J. Evol. Biol. 26: 2171-2183	Terrestrial	Orthoptera	Acrididae	Chorthippus cazurroi	F	Adult	NA	NA	Cantabrian Mountains, Spain	1918	21.25	Total Body L (mm)	88.6815
Laiolo et al. 2013. J. Evol. Biol. 26: 2171-2183	Terrestrial	Orthoptera	Acrididae	Chorthippus cazurroi	F	Adult	NA	NA	Cantabrian Mountains, Spain	1918	21	Total Body L (mm)	86.3268
Laiolo et al. 2013. J. Evol. Biol. 26: 2171-2183	Terrestrial	Orthoptera	Acrididae	Chorthippus cazurroi	F	Adult	NA	NA	Cantabrian Mountains, Spain	1918	18.125	Total Body L (mm)	61.7651
Laiolo et al. 2013. J. Evol. Biol. 26: 2171-2183	Terrestrial	Orthoptera	Acrididae	Chorthippus cazurroi	F	Adult	NA	NA	Cantabrian Mountains, Spain	1918	19.5	Total Body L (mm)	72.9386
Laiolo et al. 2013. J. Evol. Biol. 26: 2171-2183	Terrestrial	Orthoptera	Acrididae	Chorthippus cazurroi	F	Adult	NA	NA	Cantabrian Mountains, Spain	1918	20.625	Total Body L (mm)	82.8611
Laiolo et al. 2013. J. Evol. Biol. 26: 2171-2183	Terrestrial	Orthoptera	Acrididae	Chorthippus cazurroi	F	Adult	NA	NA	Cantabrian Mountains, Spain	1918	19.875	Total Body L (mm)	76.1674
Laiolo et al. 2013. J. Evol. Biol. 26: 2171-2183	Terrestrial	Orthoptera	Acrididae	Chorthippus cazurroi	F	Adult	NA	NA	Cantabrian Mountains, Spain	1918	20.5	Total Body L (mm)	81.7235
Laiolo et al. 2013. J. Evol. Biol. 26: 2171-2183	Terrestrial	Orthoptera	Acrididae	Chorthippus cazurroi	F	Adult	NA	NA	Cantabrian Mountains, Spain	1918	20	Total Body L (mm)	77.2611
Laiolo et al. 2013. J. Evol. Biol. 26: 2171-2183	Terrestrial	Orthoptera	Acrididae	Chorthippus cazurroi	F	Adult	NA	NA	Cantabrian Mountains, Spain	1918	20.375	Total Body L (mm)	80.5948
Laiolo et al. 2013. J. Evol. Biol. 26: 2171-2183	Terrestrial	Orthoptera	Acrididae	Chorthippus cazurroi	F	Adult	NA	NA	Cantabrian Mountains, Spain	1918	21.5	Total Body L (mm)	91.0718
Laiolo et al. 2013. J. Evol. Biol. 26: 2171-2183	Terrestrial	Orthoptera	Acrididae	Chorthippus cazurroi	F	Adult	NA	NA	Cantabrian Mountains, Spain	1918	21.75	Total Body L (mm)	93.4978
Laiolo et al. 2013. J. Evol. Biol. 26: 2171-2183	Terrestrial	Orthoptera	Acrididae	Chorthippus cazurroi	F	Adult	NA	NA	Cantabrian Mountains, Spain	1918	20.375	Total Body L (mm)	80.5948
Laiolo et al. 2013. J. Evol. Biol. 26: 2171-2183	Terrestrial	Orthoptera	Acrididae	Chorthippus cazurroi	F	Adult	NA	NA	Cantabrian Mountains, Spain	1918	20.375	Total Body L (mm)	80.5948
Laiolo et al. 2013. J. Evol. Biol. 26: 2171-2183	Terrestrial	Orthoptera	Acrididae	Chorthippus cazurroi	F	Adult	NA	NA	Cantabrian Mountains, Spain	1918	20.375	Total Body L (mm)	80.5948
Laiolo et al. 2013. J. Evol. Biol. 26: 2171-2183	Terrestrial	Orthoptera	Acrididae	Chorthippus cazurroi	F	Adult	NA	NA	Cantabrian Mountains, Spain	1918	21.625	Total Body L (mm)	92.2803
Laiolo et al. 2013. J. Evol. Biol. 26: 2171-2183	Terrestrial	Orthoptera	Acrididae	Chorthippus cazurroi	F	Adult	NA	NA	Cantabrian Mountains, Spain	1918	20.375	Total Body L (mm)	80.5948
Laiolo et al. 2013. J. Evol. Biol. 26: 2171-2183	Terrestrial	Orthoptera	Acrididae	Chorthippus cazurroi	F	Adult	NA	NA	Cantabrian Mountains, Spain	1945	19.75	Total Body L (mm)	75.0825
Laiolo et al. 2013. J. Evol. Biol. 26: 2171-2183	Terrestrial	Orthoptera	Acrididae	Chorthippus cazurroi	F	Adult	NA	NA	Cantabrian Mountains, Spain	1945	21.125	Total Body L (mm)	87.4997
Laiolo et al. 2013. J. Evol. Biol. 26: 2171-2183	Terrestrial	Orthoptera	Acrididae	Chorthippus cazurroi	F	Adult	NA	NA	Cantabrian Mountains, Spain	1945	20.25	Total Body L (mm)	79.4748
Laiolo et al. 2013. J. Evol. Biol. 26: 2171-2183	Terrestrial	Orthoptera	Acrididae	Chorthippus cazurroi	F	Adult	NA	NA	Cantabrian Mountains, Spain	1945	21.125	Total Body L (mm)	87.4997
Laiolo et al. 2013. J. Evol. Biol. 26: 2171-2183	Terrestrial	Orthoptera	Acrididae	Chorthippus cazurroi	F	Adult	NA	NA	Cantabrian Mountains, Spain	1945	21.25	Total Body L (mm)	88.6815
Laiolo et al. 2013. J. Evol. Biol. 26: 2171-2183	Terrestrial	Orthoptera	Acrididae	Chorthippus cazurroi	F	Adult	NA	NA	Cantabrian Mountains, Spain	1945	21.25	Total Body L (mm)	88.6815
Laiolo et al. 2013. J. Evol. Biol. 26: 2171-2183	Terrestrial	Orthoptera	Acrididae	Chorthippus cazurroi	F	Adult	NA	NA	Cantabrian Mountains, Spain	1945	20.875	Total Body L (mm)	85.1627
Laiolo et al. 2013. J. Evol. Biol. 26: 2171-2183	Terrestrial	Orthoptera	Acrididae	Chorthippus cazurroi	F	Adult	NA	NA	Cantabrian Mountains, Spain	1950	20	Total Body L (mm)	77.2611
Laiolo et al. 2013. J. Evol. Biol. 26: 2171-2183	Terrestrial	Orthoptera	Acrididae	Chorthippus cazurroi	F	Adult	NA	NA	Cantabrian Mountains, Spain	1950	21.25	Total Body L (mm)	88.6815
Laiolo et al. 2013. J. Evol. Biol. 26: 2171-2183	Terrestrial	Orthoptera	Acrididae	Chorthippus cazurroi	F	Adult	NA	NA	Cantabrian Mountains, Spain	1950	19.375	Total Body L (mm)	71.8798
Laiolo et al. 2013. J. Evol. Biol. 26: 2171-2183	Terrestrial	Orthoptera	Acrididae	Chorthippus cazurroi	F	Adult	NA	NA	Cantabrian Mountains, Spain	1950	18.625	Total Body L (mm)	65.7079
Laiolo et al. 2013. J. Evol. Biol. 26: 2171-2183	Terrestrial	Orthoptera	Acrididae	Chorthippus cazurroi	F	Adult	NA	NA	Cantabrian Mountains, Spain	1950	20.875	Total Body L (mm)	85.1627
Laiolo et al. 2013. J. Evol. Biol. 26: 2171-2183	Terrestrial	Orthoptera	Acrididae	Chorthippus cazurroi	F	Adult	NA	NA	Cantabrian Mountains, Spain	1950	14.375	Total Body L (mm)	36.4602
Laiolo et al. 2013. J. Evol. Biol. 26: 2171-2183	Terrestrial	Orthoptera	Acrididae	Chorthippus cazurroi	F	Adult	NA	NA	Cantabrian Mountains, Spain	1950	16.5	Total Body L (mm)	49.8859
Laiolo et al. 2013. J. Evol. Biol. 26: 2171-2183	Terrestrial	Orthoptera	Acrididae	Chorthippus cazurroi	F	Adult	NA	NA	Cantabrian Mountains, Spain	1950	17.5	Total Body L (mm)	57.0279
Laiolo et al. 2013. J. Evol. Biol. 26: 2171-2183	Terrestrial	Orthoptera	Acrididae	Chorthippus cazurroi	F	Adult	NA	NA	Cantabrian Mountains, Spain	1950	17.875	Total Body L (mm)	59.8448
Laiolo et al. 2013. J. Evol. Biol. 26: 2171-2183	Terrestrial	Orthoptera	Acrididae	Chorthippus cazurroi	F	Adult	NA	NA	Cantabrian Mountains, Spain	1969	20	Total Body L (mm)	77.2611
Laiolo et al. 2013. J. Evol. Biol. 26: 2171-2183	Terrestrial	Orthoptera	Acrididae	Chorthippus cazurroi	F	Adult	NA	NA	Cantabrian Mountains, Spain	1969	17.5	Total Body L (mm)	57.0279
Laiolo et al. 2013. J. Evol. Biol. 26: 2171-2183	Terrestrial	Orthoptera	Acrididae	Chorthippus cazurroi	F	Adult	NA	NA	Cantabrian Mountains, Spain	1970	20.625	Total Body L (mm)	82.8611
Laiolo et al. 2013. J. Evol. Biol. 26: 2171-2183	Terrestrial	Orthoptera	Acrididae	Chorthippus cazurroi	F	Adult	NA	NA	Cantabrian Mountains, Spain	1970	20.375	Total Body L (mm)	80.5948
Laiolo et al. 2013. J. Evol. Biol. 26: 2171-2183	Terrestrial	Orthoptera	Acrididae	Chorthippus cazurroi	F	Adult	NA	NA	Cantabrian Mountains, Spain	1970	21.625	Total Body L (mm)	92.2803
Laiolo et al. 2013. J. Evol. Biol. 26: 2171-2183	Terrestrial	Orthoptera	Acrididae	Chorthippus cazurroi	F	Adult	NA	NA	Cantabrian Mountains, Spain	1970	16.25	Total Body L (mm)	48.1836
Laiolo et al. 2013. J. Evol. Biol. 26: 2171-2183	Terrestrial	Orthoptera	Acrididae	Chorthippus cazurroi	F	Adult	NA	NA	Cantabrian Mountains, Spain	1981	20	Total Body L (mm)	77.2611
Laiolo et al. 2013. J. Evol. Biol. 26: 2171-2183	Terrestrial	Orthoptera	Acrididae	Chorthippus cazurroi	F	Adult	NA	NA	Cantabrian Mountains, Spain	1981	20.375	Total Body L (mm)	80.5948
Laiolo et al. 2013. J. Evol. Biol. 26: 2171-2183	Terrestrial	Orthoptera	Acrididae	Chorthippus cazurroi	F	Adult	NA	NA	Cantabrian Mountains, Spain	1981	18.875	Total Body L (mm)	67.7307
Laiolo et al. 2013. J. Evol. Biol. 26: 2171-2183	Terrestrial	Orthoptera	Acrididae	Chorthippus cazurroi	F	Adult	NA	NA	Cantabrian Mountains, Spain	1981	18.375	Total Body L (mm)	63.7194
Laiolo et al. 2013. J. Evol. Biol. 26: 2171-2183	Terrestrial	Orthoptera	Acrididae	Chorthippus cazurroi	F	Adult	NA	NA	Cantabrian Mountains, Spain	1990	20.75	Total Body L (mm)	84.0075
Laiolo et al. 2013. J. Evol. Biol. 26: 2171-2183	Terrestrial	Orthoptera	Acrididae	Chorthippus cazurroi	F	Adult	NA	NA	Cantabrian Mountains, Spain	1990	19.25	Total Body L (mm)	70.8295
Laiolo et al. 2013. J. Evol. Biol. 26: 2171-2183	Terrestrial	Orthoptera	Acrididae	Chorthippus cazurroi	F	Adult	NA	NA	Cantabrian Mountains, Spain	1990	17.875	Total Body L (mm)	59.8448
Laiolo et al. 2013. J. Evol. Biol. 26: 2171-2183	Terrestrial	Orthoptera	Acrididae	Chorthippus cazurroi	F	Adult	NA	NA	Cantabrian Mountains, Spain	1990	20	Total Body L (mm)	77.2611
Laiolo et al. 2013. J. Evol. Biol. 26: 2171-2183	Terrestrial	Orthoptera	Acrididae	Chorthippus cazurroi	F	Adult	NA	NA	Cantabrian Mountains, Spain	1990	19.625	Total Body L (mm)	74.0062
Laiolo et al. 2013. J. Evol. Biol. 26: 2171-2183	Terrestrial	Orthoptera	Acrididae	Chorthippus cazurroi	F	Adult	NA	NA	Cantabrian Mountains, Spain	1990	18.75	Total Body L (mm)	66.7151
Laiolo et al. 2013. J. Evol. Biol. 26: 2171-2183	Terrestrial	Orthoptera	Acrididae	Chorthippus cazurroi	F	Adult	NA	NA	Cantabrian Mountains, Spain	1990	18	Total Body L (mm)	60.8007
Laiolo et al. 2013. J. Evol. Biol. 26: 2171-2183	Terrestrial	Orthoptera	Acrididae	Chorthippus cazurroi	F	Adult	NA	NA	Cantabrian Mountains, Spain	1990	18.75	Total Body L (mm)	66.7151
Laiolo et al. 2013. J. Evol. Biol. 26: 2171-2183	Terrestrial	Orthoptera	Acrididae	Chorthippus cazurroi	F	Adult	NA	NA	Cantabrian Mountains, Spain	1990	19.625	Total Body L (mm)	74.0062
Laiolo et al. 2013. J. Evol. Biol. 26: 2171-2183	Terrestrial	Orthoptera	Acrididae	Chorthippus cazurroi	F	Adult	NA	NA	Cantabrian Mountains, Spain	1990	17.5	Total Body L (mm)	57.0279
Laiolo et al. 2013. J. Evol. Biol. 26: 2171-2183	Terrestrial	Orthoptera	Acrididae	Chorthippus cazurroi	F	Adult	NA	NA	Cantabrian Mountains, Spain	1990	18.5	Total Body L (mm)	64.7094
Laiolo et al. 2013. J. Evol. Biol. 26: 2171-2183	Terrestrial	Orthoptera	Acrididae	Chorthippus cazurroi	F	Adult	NA	NA	Cantabrian Mountains, Spain	1990	18.75	Total Body L (mm)	66.7151
Laiolo et al. 2013. J. Evol. Biol. 26: 2171-2183	Terrestrial	Orthoptera	Acrididae	Chorthippus cazurroi	F	Adult	NA	NA	Cantabrian Mountains, Spain	2000	18.125	Total Body L (mm)	61.7651
Laiolo et al. 2013. J. Evol. Biol. 26: 2171-2183	Terrestrial	Orthoptera	Acrididae	Chorthippus cazurroi	F	Adult	NA	NA	Cantabrian Mountains, Spain	2000	18.625	Total Body L (mm)	65.7079
Laiolo et al. 2013. J. Evol. Biol. 26: 2171-2183	Terrestrial	Orthoptera	Acrididae	Chorthippus cazurroi	F	Adult	NA	NA	Cantabrian Mountains, Spain	2000	20.375	Total Body L (mm)	80.5948
Laiolo et al. 2013. J. Evol. Biol. 26: 2171-2183	Terrestrial	Orthoptera	Acrididae	Chorthippus cazurroi	F	Adult	NA	NA	Cantabrian Mountains, Spain	2000	17.875	Total Body L (mm)	59.8448
Laiolo et al. 2013. J. Evol. Biol. 26: 2171-2183	Terrestrial	Orthoptera	Acrididae	Chorthippus cazurroi	F	Adult	NA	NA	Cantabrian Mountains, Spain	2000	19.5	Total Body L (mm)	72.9386
Laiolo et al. 2013. J. Evol. Biol. 26: 2171-2183	Terrestrial	Orthoptera	Acrididae	Chorthippus cazurroi	F	Adult	NA	NA	Cantabrian Mountains, Spain	2000	18.125	Total Body L (mm)	61.7651
Laiolo et al. 2013. J. Evol. Biol. 26: 2171-2183	Terrestrial	Orthoptera	Acrididae	Chorthippus cazurroi	F	Adult	NA	NA	Cantabrian Mountains, Spain	2000	21.75	Total Body L (mm)	93.4978
Laiolo et al. 2013. J. Evol. Biol. 26: 2171-2183	Terrestrial	Orthoptera	Acrididae	Chorthippus cazurroi	F	Adult	NA	NA	Cantabrian Mountains, Spain	2000	20	Total Body L (mm)	77.2611
Laiolo et al. 2013. J. Evol. Biol. 26: 2171-2183	Terrestrial	Orthoptera	Acrididae	Chorthippus cazurroi	F	Adult	NA	NA	Cantabrian Mountains, Spain	2000	18.875	Total Body L (mm)	67.7307
Laiolo et al. 2013. J. Evol. Biol. 26: 2171-2183	Terrestrial	Orthoptera	Acrididae	Chorthippus cazurroi	F	Adult	NA	NA	Cantabrian Mountains, Spain	2000	16.75	Total Body L (mm)	51.6213
Laiolo et al. 2013. J. Evol. Biol. 26: 2171-2183	Terrestrial	Orthoptera	Acrididae	Chorthippus cazurroi	F	Adult	NA	NA	Cantabrian Mountains, Spain	2000	20.625	Total Body L (mm)	82.8611
Laiolo et al. 2013. J. Evol. Biol. 26: 2171-2183	Terrestrial	Orthoptera	Acrididae	Chorthippus cazurroi	F	Adult	NA	NA	Cantabrian Mountains, Spain	2000	19.5	Total Body L (mm)	72.9386
Laiolo et al. 2013. J. Evol. Biol. 26: 2171-2183	Terrestrial	Orthoptera	Acrididae	Chorthippus cazurroi	F	Adult	NA	NA	Cantabrian Mountains, Spain	2000	20.875	Total Body L (mm)	85.1627
Laiolo et al. 2013. J. Evol. Biol. 26: 2171-2183	Terrestrial	Orthoptera	Acrididae	Chorthippus cazurroi	F	Adult	NA	NA	Cantabrian Mountains, Spain	2000	19.875	Total Body L (mm)	76.1674
Laiolo et al. 2013. J. Evol. Biol. 26: 2171-2183	Terrestrial	Orthoptera	Acrididae	Chorthippus cazurroi	F	Adult	NA	NA	Cantabrian Mountains, Spain	2000	18.5	Total Body L (mm)	64.7094
Laiolo et al. 2013. J. Evol. Biol. 26: 2171-2183	Terrestrial	Orthoptera	Acrididae	Chorthippus cazurroi	F	Adult	NA	NA	Cantabrian Mountains, Spain	2093	21.25	Total Body L (mm)	88.6815
Laiolo et al. 2013. J. Evol. Biol. 26: 2171-2183	Terrestrial	Orthoptera	Acrididae	Chorthippus cazurroi	F	Adult	NA	NA	Cantabrian Mountains, Spain	2093	21.125	Total Body L (mm)	87.4997
Laiolo et al. 2013. J. Evol. Biol. 26: 2171-2183	Terrestrial	Orthoptera	Acrididae	Chorthippus cazurroi	F	Adult	NA	NA	Cantabrian Mountains, Spain	2093	17.875	Total Body L (mm)	59.8448
Laiolo et al. 2013. J. Evol. Biol. 26: 2171-2183	Terrestrial	Orthoptera	Acrididae	Chorthippus cazurroi	F	Adult	NA	NA	Cantabrian Mountains, Spain	2093	18	Total Body L (mm)	60.8007
Laiolo et al. 2013. J. Evol. Biol. 26: 2171-2183	Terrestrial	Orthoptera	Acrididae	Chorthippus cazurroi	F	Adult	NA	NA	Cantabrian Mountains, Spain	2093	17.5	Total Body L (mm)	57.0279
Laiolo et al. 2013. J. Evol. Biol. 26: 2171-2183	Terrestrial	Orthoptera	Acrididae	Chorthippus cazurroi	F	Adult	NA	NA	Cantabrian Mountains, Spain	2093	18.125	Total Body L (mm)	61.7651
Laiolo et al. 2013. J. Evol. Biol. 26: 2171-2183	Terrestrial	Orthoptera	Acrididae	Chorthippus cazurroi	F	Adult	NA	NA	Cantabrian Mountains, Spain	2100	20.25	Total Body L (mm)	79.4748
Laiolo et al. 2013. J. Evol. Biol. 26: 2171-2183	Terrestrial	Orthoptera	Acrididae	Chorthippus cazurroi	F	Adult	NA	NA	Cantabrian Mountains, Spain	2100	18.125	Total Body L (mm)	61.7651
Laiolo et al. 2013. J. Evol. Biol. 26: 2171-2183	Terrestrial	Orthoptera	Acrididae	Chorthippus cazurroi	F	Adult	NA	NA	Cantabrian Mountains, Spain	2100	17.875	Total Body L (mm)	59.8448
Laiolo et al. 2013. J. Evol. Biol. 26: 2171-2183	Terrestrial	Orthoptera	Acrididae	Chorthippus cazurroi	F	Adult	NA	NA	Cantabrian Mountains, Spain	2100	16.375	Total Body L (mm)	49.0306
Laiolo et al. 2013. J. Evol. Biol. 26: 2171-2183	Terrestrial	Orthoptera	Acrididae	Chorthippus cazurroi	F	Adult	NA	NA	Cantabrian Mountains, Spain	2100	17.25	Total Body L (mm)	55.1922
Laiolo et al. 2013. J. Evol. Biol. 26: 2171-2183	Terrestrial	Orthoptera	Acrididae	Chorthippus cazurroi	F	Adult	NA	NA	Cantabrian Mountains, Spain	2100	17.375	Total Body L (mm)	56.1058
Laiolo et al. 2013. J. Evol. Biol. 26: 2171-2183	Terrestrial	Orthoptera	Acrididae	Chorthippus cazurroi	F	Adult	NA	NA	Cantabrian Mountains, Spain	2129	18	Total Body L (mm)	60.8007
Laiolo et al. 2013. J. Evol. Biol. 26: 2171-2183	Terrestrial	Orthoptera	Acrididae	Chorthippus cazurroi	F	Adult	NA	NA	Cantabrian Mountains, Spain	2129	17	Total Body L (mm)	53.39
Laiolo et al. 2013. J. Evol. Biol. 26: 2171-2183	Terrestrial	Orthoptera	Acrididae	Chorthippus cazurroi	F	Adult	NA	NA	Cantabrian Mountains, Spain	2129	16.5	Total Body L (mm)	49.8859
Laiolo et al. 2013. J. Evol. Biol. 26: 2171-2183	Terrestrial	Orthoptera	Acrididae	Chorthippus cazurroi	F	Adult	NA	NA	Cantabrian Mountains, Spain	2129	17.875	Total Body L (mm)	59.8448
Laiolo et al. 2013. J. Evol. Biol. 26: 2171-2183	Terrestrial	Orthoptera	Acrididae	Chorthippus cazurroi	F	Adult	NA	NA	Cantabrian Mountains, Spain	2129	20	Total Body L (mm)	77.2611
Laiolo et al. 2013. J. Evol. Biol. 26: 2171-2183	Terrestrial	Orthoptera	Acrididae	Chorthippus cazurroi	F	Adult	NA	NA	Cantabrian Mountains, Spain	2129	19.25	Total Body L (mm)	70.8295
Laiolo et al. 2013. J. Evol. Biol. 26: 2171-2183	Terrestrial	Orthoptera	Acrididae	Chorthippus cazurroi	F	Adult	NA	NA	Cantabrian Mountains, Spain	2129	19.75	Total Body L (mm)	75.0825
Laiolo et al. 2013. J. Evol. Biol. 26: 2171-2183	Terrestrial	Orthoptera	Acrididae	Chorthippus cazurroi	F	Adult	NA	NA	Cantabrian Mountains, Spain	2129	18.75	Total Body L (mm)	66.7151
Laiolo et al. 2013. J. Evol. Biol. 26: 2171-2183	Terrestrial	Orthoptera	Acrididae	Chorthippus cazurroi	F	Adult	NA	NA	Cantabrian Mountains, Spain	2129	18.125	Total Body L (mm)	61.7651
Laiolo et al. 2013. J. Evol. Biol. 26: 2171-2183	Terrestrial	Orthoptera	Acrididae	Chorthippus cazurroi	F	Adult	NA	NA	Cantabrian Mountains, Spain	2129	20.5	Total Body L (mm)	81.7235
Laiolo et al. 2013. J. Evol. Biol. 26: 2171-2183	Terrestrial	Orthoptera	Acrididae	Chorthippus cazurroi	F	Adult	NA	NA	Cantabrian Mountains, Spain	2129	18	Total Body L (mm)	60.8007
Laiolo et al. 2013. J. Evol. Biol. 26: 2171-2183	Terrestrial	Orthoptera	Acrididae	Chorthippus cazurroi	F	Adult	NA	NA	Cantabrian Mountains, Spain	2129	19.75	Total Body L (mm)	75.0825
Laiolo et al. 2013. J. Evol. Biol. 26: 2171-2183	Terrestrial	Orthoptera	Acrididae	Chorthippus cazurroi	F	Adult	NA	NA	Cantabrian Mountains, Spain	2129	18.25	Total Body L (mm)	62.738
Laiolo et al. 2013. J. Evol. Biol. 26: 2171-2183	Terrestrial	Orthoptera	Acrididae	Chorthippus cazurroi	F	Adult	NA	NA	Cantabrian Mountains, Spain	2129	21.75	Total Body L (mm)	93.4978
Laiolo et al. 2013. J. Evol. Biol. 26: 2171-2183	Terrestrial	Orthoptera	Acrididae	Chorthippus cazurroi	F	Adult	NA	NA	Cantabrian Mountains, Spain	2129	19	Total Body L (mm)	68.7551
Laiolo et al. 2013. J. Evol. Biol. 26: 2171-2183	Terrestrial	Orthoptera	Acrididae	Chorthippus cazurroi	F	Adult	NA	NA	Cantabrian Mountains, Spain	2129	17.375	Total Body L (mm)	56.1058
Laiolo et al. 2013. J. Evol. Biol. 26: 2171-2183	Terrestrial	Orthoptera	Acrididae	Chorthippus cazurroi	F	Adult	NA	NA	Cantabrian Mountains, Spain	2129	17.5	Total Body L (mm)	57.0279
Laiolo et al. 2013. J. Evol. Biol. 26: 2171-2183	Terrestrial	Orthoptera	Acrididae	Chorthippus cazurroi	F	Adult	NA	NA	Cantabrian Mountains, Spain	2138	16.25	Total Body L (mm)	48.1836
Laiolo et al. 2013. J. Evol. Biol. 26: 2171-2183	Terrestrial	Orthoptera	Acrididae	Chorthippus cazurroi	F	Adult	NA	NA	Cantabrian Mountains, Spain	2138	17.125	Total Body L (mm)	54.2869
Laiolo et al. 2013. J. Evol. Biol. 26: 2171-2183	Terrestrial	Orthoptera	Acrididae	Chorthippus cazurroi	F	Adult	NA	NA	Cantabrian Mountains, Spain	2150	16.25	Total Body L (mm)	48.1836
Laiolo et al. 2013. J. Evol. Biol. 26: 2171-2183	Terrestrial	Orthoptera	Acrididae	Chorthippus cazurroi	F	Adult	NA	NA	Cantabrian Mountains, Spain	2150	19	Total Body L (mm)	68.7551
Laiolo et al. 2013. J. Evol. Biol. 26: 2171-2183	Terrestrial	Orthoptera	Acrididae	Chorthippus cazurroi	F	Adult	NA	NA	Cantabrian Mountains, Spain	2150	16.875	Total Body L (mm)	52.5014
Laiolo et al. 2013. J. Evol. Biol. 26: 2171-2183	Terrestrial	Orthoptera	Acrididae	Chorthippus cazurroi	F	Adult	NA	NA	Cantabrian Mountains, Spain	2150	19.625	Total Body L (mm)	74.0062
Laiolo et al. 2013. J. Evol. Biol. 26: 2171-2183	Terrestrial	Orthoptera	Acrididae	Chorthippus cazurroi	F	Adult	NA	NA	Cantabrian Mountains, Spain	2150	17.75	Total Body L (mm)	58.8974
Laiolo et al. 2013. J. Evol. Biol. 26: 2171-2183	Terrestrial	Orthoptera	Acrididae	Chorthippus cazurroi	F	Adult	NA	NA	Cantabrian Mountains, Spain	2150	16.875	Total Body L (mm)	52.5014
Laiolo et al. 2013. J. Evol. Biol. 26: 2171-2183	Terrestrial	Orthoptera	Acrididae	Chorthippus cazurroi	F	Adult	NA	NA	Cantabrian Mountains, Spain	2150	15	Total Body L (mm)	40.1652
Laiolo et al. 2013. J. Evol. Biol. 26: 2171-2183	Terrestrial	Orthoptera	Acrididae	Chorthippus cazurroi	F	Adult	NA	NA	Cantabrian Mountains, Spain	2150	16.75	Total Body L (mm)	51.6213
Laiolo et al. 2013. J. Evol. Biol. 26: 2171-2183	Terrestrial	Orthoptera	Acrididae	Chorthippus cazurroi	F	Adult	NA	NA	Cantabrian Mountains, Spain	2150	17.5	Total Body L (mm)	57.0279
Laiolo et al. 2013. J. Evol. Biol. 26: 2171-2183	Terrestrial	Orthoptera	Acrididae	Chorthippus cazurroi	F	Adult	NA	NA	Cantabrian Mountains, Spain	2150	18.75	Total Body L (mm)	66.7151
Laiolo et al. 2013. J. Evol. Biol. 26: 2171-2183	Terrestrial	Orthoptera	Acrididae	Chorthippus cazurroi	F	Adult	NA	NA	Cantabrian Mountains, Spain	2150	18.375	Total Body L (mm)	63.7194
Laiolo et al. 2013. J. Evol. Biol. 26: 2171-2183	Terrestrial	Orthoptera	Acrididae	Chorthippus cazurroi	F	Adult	NA	NA	Cantabrian Mountains, Spain	2150	15	Total Body L (mm)	40.1652
Laiolo et al. 2013. J. Evol. Biol. 26: 2171-2183	Terrestrial	Orthoptera	Acrididae	Chorthippus cazurroi	F	Adult	NA	NA	Cantabrian Mountains, Spain	2210	17.5	Total Body L (mm)	57.0279
Laiolo et al. 2013. J. Evol. Biol. 26: 2171-2183	Terrestrial	Orthoptera	Acrididae	Chorthippus cazurroi	F	Adult	NA	NA	Cantabrian Mountains, Spain	2210	17.875	Total Body L (mm)	59.8448
Laiolo et al. 2013. J. Evol. Biol. 26: 2171-2183	Terrestrial	Orthoptera	Acrididae	Chorthippus cazurroi	F	Adult	NA	NA	Cantabrian Mountains, Spain	2210	18.375	Total Body L (mm)	63.7194
Laiolo et al. 2013. J. Evol. Biol. 26: 2171-2183	Terrestrial	Orthoptera	Acrididae	Chorthippus cazurroi	F	Adult	NA	NA	Cantabrian Mountains, Spain	2210	17.75	Total Body L (mm)	58.8974
Laiolo et al. 2013. J. Evol. Biol. 26: 2171-2183	Terrestrial	Orthoptera	Acrididae	Chorthippus cazurroi	F	Adult	NA	NA	Cantabrian Mountains, Spain	2210	20.25	Total Body L (mm)	79.4748
Laiolo et al. 2013. J. Evol. Biol. 26: 2171-2183	Terrestrial	Orthoptera	Acrididae	Chorthippus cazurroi	F	Adult	NA	NA	Cantabrian Mountains, Spain	2280	19.875	Total Body L (mm)	76.1674
Laiolo et al. 2013. J. Evol. Biol. 26: 2171-2183	Terrestrial	Orthoptera	Acrididae	Chorthippus cazurroi	F	Adult	NA	NA	Cantabrian Mountains, Spain	2280	18.125	Total Body L (mm)	61.7651
Laiolo et al. 2013. J. Evol. Biol. 26: 2171-2183	Terrestrial	Orthoptera	Acrididae	Chorthippus cazurroi	F	Adult	NA	NA	Cantabrian Mountains, Spain	2280	19	Total Body L (mm)	68.7551
Laiolo et al. 2013. J. Evol. Biol. 26: 2171-2183	Terrestrial	Orthoptera	Acrididae	Chorthippus cazurroi	F	Adult	NA	NA	Cantabrian Mountains, Spain	2280	17.625	Total Body L (mm)	57.9584
Laiolo et al. 2013. J. Evol. Biol. 26: 2171-2183	Terrestrial	Orthoptera	Acrididae	Chorthippus cazurroi	F	Adult	NA	NA	Cantabrian Mountains, Spain	2280	17.5	Total Body L (mm)	57.0279
Laiolo et al. 2013. J. Evol. Biol. 26: 2171-2183	Terrestrial	Orthoptera	Acrididae	Chorthippus cazurroi	F	Adult	NA	NA	Cantabrian Mountains, Spain	2280	15.125	Total Body L (mm)	40.9304
Laiolo et al. 2013. J. Evol. Biol. 26: 2171-2183	Terrestrial	Orthoptera	Acrididae	Chorthippus cazurroi	F	Adult	NA	NA	Cantabrian Mountains, Spain	2280	18.75	Total Body L (mm)	66.7151
Laiolo et al. 2013. J. Evol. Biol. 26: 2171-2183	Terrestrial	Orthoptera	Acrididae	Chorthippus cazurroi	F	Adult	NA	NA	Cantabrian Mountains, Spain	2280	17.875	Total Body L (mm)	59.8448
Laiolo et al. 2013. J. Evol. Biol. 26: 2171-2183	Terrestrial	Orthoptera	Acrididae	Chorthippus cazurroi	F	Adult	NA	NA	Cantabrian Mountains, Spain	2280	16.75	Total Body L (mm)	51.6213
Laiolo et al. 2013. J. Evol. Biol. 26: 2171-2183	Terrestrial	Orthoptera	Acrididae	Chorthippus cazurroi	F	Adult	NA	NA	Cantabrian Mountains, Spain	2300	16.125	Total Body L (mm)	47.3449
Laiolo et al. 2013. J. Evol. Biol. 26: 2171-2183	Terrestrial	Orthoptera	Acrididae	Chorthippus cazurroi	F	Adult	NA	NA	Cantabrian Mountains, Spain	2300	19.75	Total Body L (mm)	75.0825
Laiolo et al. 2013. J. Evol. Biol. 26: 2171-2183	Terrestrial	Orthoptera	Acrididae	Chorthippus cazurroi	F	Adult	NA	NA	Cantabrian Mountains, Spain	2300	18.875	Total Body L (mm)	67.7307
Laiolo et al. 2013. J. Evol. Biol. 26: 2171-2183	Terrestrial	Orthoptera	Acrididae	Chorthippus cazurroi	F	Adult	NA	NA	Cantabrian Mountains, Spain	2300	19.25	Total Body L (mm)	70.8295
Laiolo et al. 2013. J. Evol. Biol. 26: 2171-2183	Terrestrial	Orthoptera	Acrididae	Chorthippus cazurroi	F	Adult	NA	NA	Cantabrian Mountains, Spain	2300	19.125	Total Body L (mm)	69.788
Laiolo et al. 2013. J. Evol. Biol. 26: 2171-2183	Terrestrial	Orthoptera	Acrididae	Chorthippus cazurroi	F	Adult	NA	NA	Cantabrian Mountains, Spain	2300	18.125	Total Body L (mm)	61.7651
Laiolo et al. 2013. J. Evol. Biol. 26: 2171-2183	Terrestrial	Orthoptera	Acrididae	Chorthippus cazurroi	F	Adult	NA	NA	Cantabrian Mountains, Spain	2300	17.75	Total Body L (mm)	58.8974
Laiolo et al. 2013. J. Evol. Biol. 26: 2171-2183	Terrestrial	Orthoptera	Acrididae	Chorthippus cazurroi	F	Adult	NA	NA	Cantabrian Mountains, Spain	2300	16.5	Total Body L (mm)	49.8859
Laiolo et al. 2013. J. Evol. Biol. 26: 2171-2183	Terrestrial	Orthoptera	Acrididae	Chorthippus cazurroi	F	Adult	NA	NA	Cantabrian Mountains, Spain	2300	17.5	Total Body L (mm)	57.0279
Laiolo et al. 2013. J. Evol. Biol. 26: 2171-2183	Terrestrial	Orthoptera	Acrididae	Chorthippus cazurroi	F	Adult	NA	NA	Cantabrian Mountains, Spain	2300	15.625	Total Body L (mm)	44.0723
Laiolo et al. 2013. J. Evol. Biol. 26: 2171-2183	Terrestrial	Orthoptera	Acrididae	Chorthippus cazurroi	F	Adult	NA	NA	Cantabrian Mountains, Spain	2300	18	Total Body L (mm)	60.8007
Laiolo et al. 2013. J. Evol. Biol. 26: 2171-2183	Terrestrial	Orthoptera	Acrididae	Chorthippus cazurroi	F	Adult	NA	NA	Cantabrian Mountains, Spain	2300	16.875	Total Body L (mm)	52.5014
Laiolo et al. 2013. J. Evol. Biol. 26: 2171-2183	Terrestrial	Orthoptera	Acrididae	Chorthippus cazurroi	F	Adult	NA	NA	Cantabrian Mountains, Spain	2300	16.625	Total Body L (mm)	50.7494
Laiolo et al. 2013. J. Evol. Biol. 26: 2171-2183	Terrestrial	Orthoptera	Acrididae	Chorthippus cazurroi	F	Adult	NA	NA	Cantabrian Mountains, Spain	2300	18.75	Total Body L (mm)	66.7151
Laiolo et al. 2013. J. Evol. Biol. 26: 2171-2183	Terrestrial	Orthoptera	Acrididae	Chorthippus cazurroi	F	Adult	NA	NA	Cantabrian Mountains, Spain	2300	19.5	Total Body L (mm)	72.9386
Laiolo et al. 2013. J. Evol. Biol. 26: 2171-2183	Terrestrial	Orthoptera	Acrididae	Chorthippus cazurroi	F	Adult	NA	NA	Cantabrian Mountains, Spain	2300	17.5	Total Body L (mm)	57.0279
Laiolo et al. 2013. J. Evol. Biol. 26: 2171-2183	Terrestrial	Orthoptera	Acrididae	Chorthippus cazurroi	F	Adult	NA	NA	Cantabrian Mountains, Spain	2300	17.875	Total Body L (mm)	59.8448
Laiolo et al. 2013. J. Evol. Biol. 26: 2171-2183	Terrestrial	Orthoptera	Acrididae	Chorthippus cazurroi	F	Adult	NA	NA	Cantabrian Mountains, Spain	2300	14.375	Total Body L (mm)	36.4602
Laiolo et al. 2013. J. Evol. Biol. 26: 2171-2183	Terrestrial	Orthoptera	Acrididae	Chorthippus cazurroi	F	Adult	NA	NA	Cantabrian Mountains, Spain	2300	13.875	Total Body L (mm)	33.6401
Laiolo et al. 2013. J. Evol. Biol. 26: 2171-2183	Terrestrial	Orthoptera	Acrididae	Chorthippus cazurroi	F	Adult	NA	NA	Cantabrian Mountains, Spain	2300	16.5	Total Body L (mm)	49.8859
Laiolo et al. 2013. J. Evol. Biol. 26: 2171-2183	Terrestrial	Orthoptera	Acrididae	Chorthippus cazurroi	F	Adult	NA	NA	Cantabrian Mountains, Spain	2300	15.75	Total Body L (mm)	44.8781
Laiolo et al. 2013. J. Evol. Biol. 26: 2171-2183	Terrestrial	Orthoptera	Acrididae	Chorthippus cazurroi	F	Adult	NA	NA	Cantabrian Mountains, Spain	2300	15.75	Total Body L (mm)	44.8781
Laiolo et al. 2013. J. Evol. Biol. 26: 2171-2183	Terrestrial	Orthoptera	Acrididae	Chorthippus cazurroi	F	Adult	NA	NA	Cantabrian Mountains, Spain	2300	16.875	Total Body L (mm)	52.5014
Laiolo et al. 2013. J. Evol. Biol. 26: 2171-2183	Terrestrial	Orthoptera	Acrididae	Chorthippus cazurroi	F	Adult	NA	NA	Cantabrian Mountains, Spain	2300	18.375	Total Body L (mm)	63.7194
Laiolo et al. 2013. J. Evol. Biol. 26: 2171-2183	Terrestrial	Orthoptera	Acrididae	Chorthippus cazurroi	F	Adult	NA	NA	Cantabrian Mountains, Spain	2370	18.375	Total Body L (mm)	63.7194
Laiolo et al. 2013. J. Evol. Biol. 26: 2171-2183	Terrestrial	Orthoptera	Acrididae	Chorthippus cazurroi	F	Adult	NA	NA	Cantabrian Mountains, Spain	2370	16.5	Total Body L (mm)	49.8859
Laiolo et al. 2013. J. Evol. Biol. 26: 2171-2183	Terrestrial	Orthoptera	Acrididae	Chorthippus cazurroi	F	Adult	NA	NA	Cantabrian Mountains, Spain	2370	16.625	Total Body L (mm)	50.7494
Laiolo et al. 2013. J. Evol. Biol. 26: 2171-2183	Terrestrial	Orthoptera	Acrididae	Chorthippus cazurroi	F	Adult	NA	NA	Cantabrian Mountains, Spain	2370	18.625	Total Body L (mm)	65.7079
Laiolo et al. 2013. J. Evol. Biol. 26: 2171-2183	Terrestrial	Orthoptera	Acrididae	Chorthippus cazurroi	F	Adult	NA	NA	Cantabrian Mountains, Spain	2370	18.125	Total Body L (mm)	61.7651
Laiolo et al. 2013. J. Evol. Biol. 26: 2171-2183	Terrestrial	Orthoptera	Acrididae	Chorthippus cazurroi	F	Adult	NA	NA	Cantabrian Mountains, Spain	2370	15	Total Body L (mm)	40.1652
Laiolo et al. 2013. J. Evol. Biol. 26: 2171-2183	Terrestrial	Orthoptera	Acrididae	Chorthippus cazurroi	F	Adult	NA	NA	Cantabrian Mountains, Spain	2370	16.25	Total Body L (mm)	48.1836
Laiolo et al. 2013. J. Evol. Biol. 26: 2171-2183	Terrestrial	Orthoptera	Acrididae	Chorthippus cazurroi	F	Adult	NA	NA	Cantabrian Mountains, Spain	2370	18.75	Total Body L (mm)	66.7151
Laiolo et al. 2013. J. Evol. Biol. 26: 2171-2183	Terrestrial	Orthoptera	Acrididae	Chorthippus cazurroi	M	Adult	NA	NA	Cantabrian Mountains, Spain	1465	13.75	Total Body L (mm)	32.9548
Laiolo et al. 2013. J. Evol. Biol. 26: 2171-2183	Terrestrial	Orthoptera	Acrididae	Chorthippus cazurroi	M	Adult	NA	NA	Cantabrian Mountains, Spain	1465	15.125	Total Body L (mm)	40.9304
Laiolo et al. 2013. J. Evol. Biol. 26: 2171-2183	Terrestrial	Orthoptera	Acrididae	Chorthippus cazurroi	M	Adult	NA	NA	Cantabrian Mountains, Spain	1465	13.875	Total Body L (mm)	33.6401
Laiolo et al. 2013. J. Evol. Biol. 26: 2171-2183	Terrestrial	Orthoptera	Acrididae	Chorthippus cazurroi	M	Adult	NA	NA	Cantabrian Mountains, Spain	1465	14.125	Total Body L (mm)	35.0342
Laiolo et al. 2013. J. Evol. Biol. 26: 2171-2183	Terrestrial	Orthoptera	Acrididae	Chorthippus cazurroi	M	Adult	NA	NA	Cantabrian Mountains, Spain	1465	13.625	Total Body L (mm)	32.2775
Laiolo et al. 2013. J. Evol. Biol. 26: 2171-2183	Terrestrial	Orthoptera	Acrididae	Chorthippus cazurroi	M	Adult	NA	NA	Cantabrian Mountains, Spain	1465	14.375	Total Body L (mm)	36.4602
Laiolo et al. 2013. J. Evol. Biol. 26: 2171-2183	Terrestrial	Orthoptera	Acrididae	Chorthippus cazurroi	M	Adult	NA	NA	Cantabrian Mountains, Spain	1465	17	Total Body L (mm)	53.39
Laiolo et al. 2013. J. Evol. Biol. 26: 2171-2183	Terrestrial	Orthoptera	Acrididae	Chorthippus cazurroi	M	Adult	NA	NA	Cantabrian Mountains, Spain	1465	13.875	Total Body L (mm)	33.6401
Laiolo et al. 2013. J. Evol. Biol. 26: 2171-2183	Terrestrial	Orthoptera	Acrididae	Chorthippus cazurroi	M	Adult	NA	NA	Cantabrian Mountains, Spain	1465	12.5	Total Body L (mm)	26.5334
Laiolo et al. 2013. J. Evol. Biol. 26: 2171-2183	Terrestrial	Orthoptera	Acrididae	Chorthippus cazurroi	M	Adult	NA	NA	Cantabrian Mountains, Spain	1467	14	Total Body L (mm)	34.3332
Laiolo et al. 2013. J. Evol. Biol. 26: 2171-2183	Terrestrial	Orthoptera	Acrididae	Chorthippus cazurroi	M	Adult	NA	NA	Cantabrian Mountains, Spain	1660	17.5	Total Body L (mm)	57.0279
Laiolo et al. 2013. J. Evol. Biol. 26: 2171-2183	Terrestrial	Orthoptera	Acrididae	Chorthippus cazurroi	M	Adult	NA	NA	Cantabrian Mountains, Spain	1660	16	Total Body L (mm)	46.5144
Laiolo et al. 2013. J. Evol. Biol. 26: 2171-2183	Terrestrial	Orthoptera	Acrididae	Chorthippus cazurroi	M	Adult	NA	NA	Cantabrian Mountains, Spain	1660	15.125	Total Body L (mm)	40.9304
Laiolo et al. 2013. J. Evol. Biol. 26: 2171-2183	Terrestrial	Orthoptera	Acrididae	Chorthippus cazurroi	M	Adult	NA	NA	Cantabrian Mountains, Spain	1660	14.375	Total Body L (mm)	36.4602
Laiolo et al. 2013. J. Evol. Biol. 26: 2171-2183	Terrestrial	Orthoptera	Acrididae	Chorthippus cazurroi	M	Adult	NA	NA	Cantabrian Mountains, Spain	1660	15	Total Body L (mm)	40.1652
Laiolo et al. 2013. J. Evol. Biol. 26: 2171-2183	Terrestrial	Orthoptera	Acrididae	Chorthippus cazurroi	M	Adult	NA	NA	Cantabrian Mountains, Spain	1660	14.5	Total Body L (mm)	37.1852
Laiolo et al. 2013. J. Evol. Biol. 26: 2171-2183	Terrestrial	Orthoptera	Acrididae	Chorthippus cazurroi	M	Adult	NA	NA	Cantabrian Mountains, Spain	1690	12.125	Total Body L (mm)	24.7578
Laiolo et al. 2013. J. Evol. Biol. 26: 2171-2183	Terrestrial	Orthoptera	Acrididae	Chorthippus cazurroi	M	Adult	NA	NA	Cantabrian Mountains, Spain	1690	16.25	Total Body L (mm)	48.1836
Laiolo et al. 2013. J. Evol. Biol. 26: 2171-2183	Terrestrial	Orthoptera	Acrididae	Chorthippus cazurroi	M	Adult	NA	NA	Cantabrian Mountains, Spain	1690	12.625	Total Body L (mm)	27.1406
Laiolo et al. 2013. J. Evol. Biol. 26: 2171-2183	Terrestrial	Orthoptera	Acrididae	Chorthippus cazurroi	M	Adult	NA	NA	Cantabrian Mountains, Spain	1690	12.75	Total Body L (mm)	27.7555
Laiolo et al. 2013. J. Evol. Biol. 26: 2171-2183	Terrestrial	Orthoptera	Acrididae	Chorthippus cazurroi	M	Adult	NA	NA	Cantabrian Mountains, Spain	1690	12.75	Total Body L (mm)	27.7555
Laiolo et al. 2013. J. Evol. Biol. 26: 2171-2183	Terrestrial	Orthoptera	Acrididae	Chorthippus cazurroi	M	Adult	NA	NA	Cantabrian Mountains, Spain	1737	13.75	Total Body L (mm)	32.9548
Laiolo et al. 2013. J. Evol. Biol. 26: 2171-2183	Terrestrial	Orthoptera	Acrididae	Chorthippus cazurroi	M	Adult	NA	NA	Cantabrian Mountains, Spain	1737	12.875	Total Body L (mm)	28.3782
Laiolo et al. 2013. J. Evol. Biol. 26: 2171-2183	Terrestrial	Orthoptera	Acrididae	Chorthippus cazurroi	M	Adult	NA	NA	Cantabrian Mountains, Spain	1737	14	Total Body L (mm)	34.3332
Laiolo et al. 2013. J. Evol. Biol. 26: 2171-2183	Terrestrial	Orthoptera	Acrididae	Chorthippus cazurroi	M	Adult	NA	NA	Cantabrian Mountains, Spain	1745	14.125	Total Body L (mm)	35.0342
Laiolo et al. 2013. J. Evol. Biol. 26: 2171-2183	Terrestrial	Orthoptera	Acrididae	Chorthippus cazurroi	M	Adult	NA	NA	Cantabrian Mountains, Spain	1745	14	Total Body L (mm)	34.3332
Laiolo et al. 2013. J. Evol. Biol. 26: 2171-2183	Terrestrial	Orthoptera	Acrididae	Chorthippus cazurroi	M	Adult	NA	NA	Cantabrian Mountains, Spain	1750	12.75	Total Body L (mm)	27.7555
Laiolo et al. 2013. J. Evol. Biol. 26: 2171-2183	Terrestrial	Orthoptera	Acrididae	Chorthippus cazurroi	M	Adult	NA	NA	Cantabrian Mountains, Spain	1750	13.25	Total Body L (mm)	30.2927
Laiolo et al. 2013. J. Evol. Biol. 26: 2171-2183	Terrestrial	Orthoptera	Acrididae	Chorthippus cazurroi	M	Adult	NA	NA	Cantabrian Mountains, Spain	1750	12.5	Total Body L (mm)	26.5334
Laiolo et al. 2013. J. Evol. Biol. 26: 2171-2183	Terrestrial	Orthoptera	Acrididae	Chorthippus cazurroi	M	Adult	NA	NA	Cantabrian Mountains, Spain	1750	13.875	Total Body L (mm)	33.6401
Laiolo et al. 2013. J. Evol. Biol. 26: 2171-2183	Terrestrial	Orthoptera	Acrididae	Chorthippus cazurroi	M	Adult	NA	NA	Cantabrian Mountains, Spain	1750	12.375	Total Body L (mm)	25.9338
Laiolo et al. 2013. J. Evol. Biol. 26: 2171-2183	Terrestrial	Orthoptera	Acrididae	Chorthippus cazurroi	M	Adult	NA	NA	Cantabrian Mountains, Spain	1760	12.125	Total Body L (mm)	24.7578
Laiolo et al. 2013. J. Evol. Biol. 26: 2171-2183	Terrestrial	Orthoptera	Acrididae	Chorthippus cazurroi	M	Adult	NA	NA	Cantabrian Mountains, Spain	1800	15	Total Body L (mm)	40.1652
Laiolo et al. 2013. J. Evol. Biol. 26: 2171-2183	Terrestrial	Orthoptera	Acrididae	Chorthippus cazurroi	M	Adult	NA	NA	Cantabrian Mountains, Spain	1840	14.25	Total Body L (mm)	35.7432
Laiolo et al. 2013. J. Evol. Biol. 26: 2171-2183	Terrestrial	Orthoptera	Acrididae	Chorthippus cazurroi	M	Adult	NA	NA	Cantabrian Mountains, Spain	1840	15	Total Body L (mm)	40.1652
Laiolo et al. 2013. J. Evol. Biol. 26: 2171-2183	Terrestrial	Orthoptera	Acrididae	Chorthippus cazurroi	M	Adult	NA	NA	Cantabrian Mountains, Spain	1900	13.625	Total Body L (mm)	32.2775
Laiolo et al. 2013. J. Evol. Biol. 26: 2171-2183	Terrestrial	Orthoptera	Acrididae	Chorthippus cazurroi	M	Adult	NA	NA	Cantabrian Mountains, Spain	1900	13.875	Total Body L (mm)	33.6401
Laiolo et al. 2013. J. Evol. Biol. 26: 2171-2183	Terrestrial	Orthoptera	Acrididae	Chorthippus cazurroi	M	Adult	NA	NA	Cantabrian Mountains, Spain	1900	15	Total Body L (mm)	40.1652
Laiolo et al. 2013. J. Evol. Biol. 26: 2171-2183	Terrestrial	Orthoptera	Acrididae	Chorthippus cazurroi	M	Adult	NA	NA	Cantabrian Mountains, Spain	1900	13.5	Total Body L (mm)	31.6081
Laiolo et al. 2013. J. Evol. Biol. 26: 2171-2183	Terrestrial	Orthoptera	Acrididae	Chorthippus cazurroi	M	Adult	NA	NA	Cantabrian Mountains, Spain	1900	14.375	Total Body L (mm)	36.4602
Laiolo et al. 2013. J. Evol. Biol. 26: 2171-2183	Terrestrial	Orthoptera	Acrididae	Chorthippus cazurroi	M	Adult	NA	NA	Cantabrian Mountains, Spain	1918	13.875	Total Body L (mm)	33.6401
Laiolo et al. 2013. J. Evol. Biol. 26: 2171-2183	Terrestrial	Orthoptera	Acrididae	Chorthippus cazurroi	M	Adult	NA	NA	Cantabrian Mountains, Spain	1918	13.25	Total Body L (mm)	30.2927
Laiolo et al. 2013. J. Evol. Biol. 26: 2171-2183	Terrestrial	Orthoptera	Acrididae	Chorthippus cazurroi	M	Adult	NA	NA	Cantabrian Mountains, Spain	1918	12.625	Total Body L (mm)	27.1406
Laiolo et al. 2013. J. Evol. Biol. 26: 2171-2183	Terrestrial	Orthoptera	Acrididae	Chorthippus cazurroi	M	Adult	NA	NA	Cantabrian Mountains, Spain	1918	13.25	Total Body L (mm)	30.2927
Laiolo et al. 2013. J. Evol. Biol. 26: 2171-2183	Terrestrial	Orthoptera	Acrididae	Chorthippus cazurroi	M	Adult	NA	NA	Cantabrian Mountains, Spain	1918	13.125	Total Body L (mm)	29.6467
Laiolo et al. 2013. J. Evol. Biol. 26: 2171-2183	Terrestrial	Orthoptera	Acrididae	Chorthippus cazurroi	M	Adult	NA	NA	Cantabrian Mountains, Spain	1918	13.625	Total Body L (mm)	32.2775
Laiolo et al. 2013. J. Evol. Biol. 26: 2171-2183	Terrestrial	Orthoptera	Acrididae	Chorthippus cazurroi	M	Adult	NA	NA	Cantabrian Mountains, Spain	1918	13.5	Total Body L (mm)	31.6081
Laiolo et al. 2013. J. Evol. Biol. 26: 2171-2183	Terrestrial	Orthoptera	Acrididae	Chorthippus cazurroi	M	Adult	NA	NA	Cantabrian Mountains, Spain	1918	14.125	Total Body L (mm)	35.0342
Laiolo et al. 2013. J. Evol. Biol. 26: 2171-2183	Terrestrial	Orthoptera	Acrididae	Chorthippus cazurroi	M	Adult	NA	NA	Cantabrian Mountains, Spain	1918	16	Total Body L (mm)	46.5144
Laiolo et al. 2013. J. Evol. Biol. 26: 2171-2183	Terrestrial	Orthoptera	Acrididae	Chorthippus cazurroi	M	Adult	NA	NA	Cantabrian Mountains, Spain	1918	15.25	Total Body L (mm)	41.7037
Laiolo et al. 2013. J. Evol. Biol. 26: 2171-2183	Terrestrial	Orthoptera	Acrididae	Chorthippus cazurroi	M	Adult	NA	NA	Cantabrian Mountains, Spain	1918	14	Total Body L (mm)	34.3332
Laiolo et al. 2013. J. Evol. Biol. 26: 2171-2183	Terrestrial	Orthoptera	Acrididae	Chorthippus cazurroi	M	Adult	NA	NA	Cantabrian Mountains, Spain	1918	13.75	Total Body L (mm)	32.9548
Laiolo et al. 2013. J. Evol. Biol. 26: 2171-2183	Terrestrial	Orthoptera	Acrididae	Chorthippus cazurroi	M	Adult	NA	NA	Cantabrian Mountains, Spain	1918	13.375	Total Body L (mm)	30.9465
Laiolo et al. 2013. J. Evol. Biol. 26: 2171-2183	Terrestrial	Orthoptera	Acrididae	Chorthippus cazurroi	M	Adult	NA	NA	Cantabrian Mountains, Spain	1918	13.75	Total Body L (mm)	32.9548
Laiolo et al. 2013. J. Evol. Biol. 26: 2171-2183	Terrestrial	Orthoptera	Acrididae	Chorthippus cazurroi	M	Adult	NA	NA	Cantabrian Mountains, Spain	1918	13.875	Total Body L (mm)	33.6401
Laiolo et al. 2013. J. Evol. Biol. 26: 2171-2183	Terrestrial	Orthoptera	Acrididae	Chorthippus cazurroi	M	Adult	NA	NA	Cantabrian Mountains, Spain	1950	13.125	Total Body L (mm)	29.6467
Laiolo et al. 2013. J. Evol. Biol. 26: 2171-2183	Terrestrial	Orthoptera	Acrididae	Chorthippus cazurroi	M	Adult	NA	NA	Cantabrian Mountains, Spain	1950	13.75	Total Body L (mm)	32.9548
Laiolo et al. 2013. J. Evol. Biol. 26: 2171-2183	Terrestrial	Orthoptera	Acrididae	Chorthippus cazurroi	M	Adult	NA	NA	Cantabrian Mountains, Spain	1969	12.875	Total Body L (mm)	28.3782
Laiolo et al. 2013. J. Evol. Biol. 26: 2171-2183	Terrestrial	Orthoptera	Acrididae	Chorthippus cazurroi	M	Adult	NA	NA	Cantabrian Mountains, Spain	1969	12.5	Total Body L (mm)	26.5334
Laiolo et al. 2013. J. Evol. Biol. 26: 2171-2183	Terrestrial	Orthoptera	Acrididae	Chorthippus cazurroi	M	Adult	NA	NA	Cantabrian Mountains, Spain	1970	15	Total Body L (mm)	40.1652
Laiolo et al. 2013. J. Evol. Biol. 26: 2171-2183	Terrestrial	Orthoptera	Acrididae	Chorthippus cazurroi	M	Adult	NA	NA	Cantabrian Mountains, Spain	1970	15.125	Total Body L (mm)	40.9304
Laiolo et al. 2013. J. Evol. Biol. 26: 2171-2183	Terrestrial	Orthoptera	Acrididae	Chorthippus cazurroi	M	Adult	NA	NA	Cantabrian Mountains, Spain	1970	14.375	Total Body L (mm)	36.4602
Laiolo et al. 2013. J. Evol. Biol. 26: 2171-2183	Terrestrial	Orthoptera	Acrididae	Chorthippus cazurroi	M	Adult	NA	NA	Cantabrian Mountains, Spain	1970	13.625	Total Body L (mm)	32.2775
Laiolo et al. 2013. J. Evol. Biol. 26: 2171-2183	Terrestrial	Orthoptera	Acrididae	Chorthippus cazurroi	M	Adult	NA	NA	Cantabrian Mountains, Spain	1981	14.75	Total Body L (mm)	38.6591
Laiolo et al. 2013. J. Evol. Biol. 26: 2171-2183	Terrestrial	Orthoptera	Acrididae	Chorthippus cazurroi	M	Adult	NA	NA	Cantabrian Mountains, Spain	1981	14	Total Body L (mm)	34.3332
Laiolo et al. 2013. J. Evol. Biol. 26: 2171-2183	Terrestrial	Orthoptera	Acrididae	Chorthippus cazurroi	M	Adult	NA	NA	Cantabrian Mountains, Spain	1990	14	Total Body L (mm)	34.3332
Laiolo et al. 2013. J. Evol. Biol. 26: 2171-2183	Terrestrial	Orthoptera	Acrididae	Chorthippus cazurroi	M	Adult	NA	NA	Cantabrian Mountains, Spain	1990	13.875	Total Body L (mm)	33.6401
Laiolo et al. 2013. J. Evol. Biol. 26: 2171-2183	Terrestrial	Orthoptera	Acrididae	Chorthippus cazurroi	M	Adult	NA	NA	Cantabrian Mountains, Spain	1990	15.25	Total Body L (mm)	41.7037
Laiolo et al. 2013. J. Evol. Biol. 26: 2171-2183	Terrestrial	Orthoptera	Acrididae	Chorthippus cazurroi	M	Adult	NA	NA	Cantabrian Mountains, Spain	1990	14.25	Total Body L (mm)	35.7432
Laiolo et al. 2013. J. Evol. Biol. 26: 2171-2183	Terrestrial	Orthoptera	Acrididae	Chorthippus cazurroi	M	Adult	NA	NA	Cantabrian Mountains, Spain	1990	12.25	Total Body L (mm)	25.342
Laiolo et al. 2013. J. Evol. Biol. 26: 2171-2183	Terrestrial	Orthoptera	Acrididae	Chorthippus cazurroi	M	Adult	NA	NA	Cantabrian Mountains, Spain	1990	14	Total Body L (mm)	34.3332
Laiolo et al. 2013. J. Evol. Biol. 26: 2171-2183	Terrestrial	Orthoptera	Acrididae	Chorthippus cazurroi	M	Adult	NA	NA	Cantabrian Mountains, Spain	1990	13.75	Total Body L (mm)	32.9548
Laiolo et al. 2013. J. Evol. Biol. 26: 2171-2183	Terrestrial	Orthoptera	Acrididae	Chorthippus cazurroi	M	Adult	NA	NA	Cantabrian Mountains, Spain	2000	14.5	Total Body L (mm)	37.1852
Laiolo et al. 2013. J. Evol. Biol. 26: 2171-2183	Terrestrial	Orthoptera	Acrididae	Chorthippus cazurroi	M	Adult	NA	NA	Cantabrian Mountains, Spain	2000	13.125	Total Body L (mm)	29.6467
Laiolo et al. 2013. J. Evol. Biol. 26: 2171-2183	Terrestrial	Orthoptera	Acrididae	Chorthippus cazurroi	M	Adult	NA	NA	Cantabrian Mountains, Spain	2000	11.875	Total Body L (mm)	23.6122
Laiolo et al. 2013. J. Evol. Biol. 26: 2171-2183	Terrestrial	Orthoptera	Acrididae	Chorthippus cazurroi	M	Adult	NA	NA	Cantabrian Mountains, Spain	2000	18.75	Total Body L (mm)	66.7151
Laiolo et al. 2013. J. Evol. Biol. 26: 2171-2183	Terrestrial	Orthoptera	Acrididae	Chorthippus cazurroi	M	Adult	NA	NA	Cantabrian Mountains, Spain	2000	13.75	Total Body L (mm)	32.9548
Laiolo et al. 2013. J. Evol. Biol. 26: 2171-2183	Terrestrial	Orthoptera	Acrididae	Chorthippus cazurroi	M	Adult	NA	NA	Cantabrian Mountains, Spain	2000	15.75	Total Body L (mm)	44.8781
Laiolo et al. 2013. J. Evol. Biol. 26: 2171-2183	Terrestrial	Orthoptera	Acrididae	Chorthippus cazurroi	M	Adult	NA	NA	Cantabrian Mountains, Spain	2093	14.375	Total Body L (mm)	36.4602
Laiolo et al. 2013. J. Evol. Biol. 26: 2171-2183	Terrestrial	Orthoptera	Acrididae	Chorthippus cazurroi	M	Adult	NA	NA	Cantabrian Mountains, Spain	2093	12.875	Total Body L (mm)	28.3782
Laiolo et al. 2013. J. Evol. Biol. 26: 2171-2183	Terrestrial	Orthoptera	Acrididae	Chorthippus cazurroi	M	Adult	NA	NA	Cantabrian Mountains, Spain	2093	14.125	Total Body L (mm)	35.0342
Laiolo et al. 2013. J. Evol. Biol. 26: 2171-2183	Terrestrial	Orthoptera	Acrididae	Chorthippus cazurroi	M	Adult	NA	NA	Cantabrian Mountains, Spain	2093	13.25	Total Body L (mm)	30.2927
Laiolo et al. 2013. J. Evol. Biol. 26: 2171-2183	Terrestrial	Orthoptera	Acrididae	Chorthippus cazurroi	M	Adult	NA	NA	Cantabrian Mountains, Spain	2100	15.5	Total Body L (mm)	43.2746
Laiolo et al. 2013. J. Evol. Biol. 26: 2171-2183	Terrestrial	Orthoptera	Acrididae	Chorthippus cazurroi	M	Adult	NA	NA	Cantabrian Mountains, Spain	2100	14	Total Body L (mm)	34.3332
Laiolo et al. 2013. J. Evol. Biol. 26: 2171-2183	Terrestrial	Orthoptera	Acrididae	Chorthippus cazurroi	M	Adult	NA	NA	Cantabrian Mountains, Spain	2100	14	Total Body L (mm)	34.3332
Laiolo et al. 2013. J. Evol. Biol. 26: 2171-2183	Terrestrial	Orthoptera	Acrididae	Chorthippus cazurroi	M	Adult	NA	NA	Cantabrian Mountains, Spain	2100	13.75	Total Body L (mm)	32.9548
Laiolo et al. 2013. J. Evol. Biol. 26: 2171-2183	Terrestrial	Orthoptera	Acrididae	Chorthippus cazurroi	M	Adult	NA	NA	Cantabrian Mountains, Spain	2100	13.375	Total Body L (mm)	30.9465
Laiolo et al. 2013. J. Evol. Biol. 26: 2171-2183	Terrestrial	Orthoptera	Acrididae	Chorthippus cazurroi	M	Adult	NA	NA	Cantabrian Mountains, Spain	2100	13.5	Total Body L (mm)	31.6081
Laiolo et al. 2013. J. Evol. Biol. 26: 2171-2183	Terrestrial	Orthoptera	Acrididae	Chorthippus cazurroi	M	Adult	NA	NA	Cantabrian Mountains, Spain	2129	14.25	Total Body L (mm)	35.7432
Laiolo et al. 2013. J. Evol. Biol. 26: 2171-2183	Terrestrial	Orthoptera	Acrididae	Chorthippus cazurroi	M	Adult	NA	NA	Cantabrian Mountains, Spain	2129	11.625	Total Body L (mm)	22.4969
Laiolo et al. 2013. J. Evol. Biol. 26: 2171-2183	Terrestrial	Orthoptera	Acrididae	Chorthippus cazurroi	M	Adult	NA	NA	Cantabrian Mountains, Spain	2129	13.375	Total Body L (mm)	30.9465
Laiolo et al. 2013. J. Evol. Biol. 26: 2171-2183	Terrestrial	Orthoptera	Acrididae	Chorthippus cazurroi	M	Adult	NA	NA	Cantabrian Mountains, Spain	2129	14	Total Body L (mm)	34.3332
Laiolo et al. 2013. J. Evol. Biol. 26: 2171-2183	Terrestrial	Orthoptera	Acrididae	Chorthippus cazurroi	M	Adult	NA	NA	Cantabrian Mountains, Spain	2129	13.25	Total Body L (mm)	30.2927
Laiolo et al. 2013. J. Evol. Biol. 26: 2171-2183	Terrestrial	Orthoptera	Acrididae	Chorthippus cazurroi	M	Adult	NA	NA	Cantabrian Mountains, Spain	2129	11.875	Total Body L (mm)	23.6122
Laiolo et al. 2013. J. Evol. Biol. 26: 2171-2183	Terrestrial	Orthoptera	Acrididae	Chorthippus cazurroi	M	Adult	NA	NA	Cantabrian Mountains, Spain	2150	12.875	Total Body L (mm)	28.3782
Laiolo et al. 2013. J. Evol. Biol. 26: 2171-2183	Terrestrial	Orthoptera	Acrididae	Chorthippus cazurroi	M	Adult	NA	NA	Cantabrian Mountains, Spain	2150	12.5	Total Body L (mm)	26.5334
Laiolo et al. 2013. J. Evol. Biol. 26: 2171-2183	Terrestrial	Orthoptera	Acrididae	Chorthippus cazurroi	M	Adult	NA	NA	Cantabrian Mountains, Spain	2210	13.75	Total Body L (mm)	32.9548
Laiolo et al. 2013. J. Evol. Biol. 26: 2171-2183	Terrestrial	Orthoptera	Acrididae	Chorthippus cazurroi	M	Adult	NA	NA	Cantabrian Mountains, Spain	2280	12.5	Total Body L (mm)	26.5334
Laiolo et al. 2013. J. Evol. Biol. 26: 2171-2183	Terrestrial	Orthoptera	Acrididae	Chorthippus cazurroi	M	Adult	NA	NA	Cantabrian Mountains, Spain	2280	12.5	Total Body L (mm)	26.5334
Laiolo et al. 2013. J. Evol. Biol. 26: 2171-2183	Terrestrial	Orthoptera	Acrididae	Chorthippus cazurroi	M	Adult	NA	NA	Cantabrian Mountains, Spain	2280	11.75	Total Body L (mm)	23.0507
Laiolo et al. 2013. J. Evol. Biol. 26: 2171-2183	Terrestrial	Orthoptera	Acrididae	Chorthippus cazurroi	M	Adult	NA	NA	Cantabrian Mountains, Spain	2280	12.875	Total Body L (mm)	28.3782
Laiolo et al. 2013. J. Evol. Biol. 26: 2171-2183	Terrestrial	Orthoptera	Acrididae	Chorthippus cazurroi	M	Adult	NA	NA	Cantabrian Mountains, Spain	2280	12.5	Total Body L (mm)	26.5334
Laiolo et al. 2013. J. Evol. Biol. 26: 2171-2183	Terrestrial	Orthoptera	Acrididae	Chorthippus cazurroi	M	Adult	NA	NA	Cantabrian Mountains, Spain	2280	12.375	Total Body L (mm)	25.9338
Laiolo et al. 2013. J. Evol. Biol. 26: 2171-2183	Terrestrial	Orthoptera	Acrididae	Chorthippus cazurroi	M	Adult	NA	NA	Cantabrian Mountains, Spain	2280	12.375	Total Body L (mm)	25.9338
Laiolo et al. 2013. J. Evol. Biol. 26: 2171-2183	Terrestrial	Orthoptera	Acrididae	Chorthippus cazurroi	M	Adult	NA	NA	Cantabrian Mountains, Spain	2300	12.375	Total Body L (mm)	25.9338
Laiolo et al. 2013. J. Evol. Biol. 26: 2171-2183	Terrestrial	Orthoptera	Acrididae	Chorthippus cazurroi	M	Adult	NA	NA	Cantabrian Mountains, Spain	2300	13.75	Total Body L (mm)	32.9548
Laiolo et al. 2013. J. Evol. Biol. 26: 2171-2183	Terrestrial	Orthoptera	Acrididae	Chorthippus cazurroi	M	Adult	NA	NA	Cantabrian Mountains, Spain	2300	12.375	Total Body L (mm)	25.9338
Laiolo et al. 2013. J. Evol. Biol. 26: 2171-2183	Terrestrial	Orthoptera	Acrididae	Chorthippus cazurroi	M	Adult	NA	NA	Cantabrian Mountains, Spain	2300	14	Total Body L (mm)	34.3332
Laiolo et al. 2013. J. Evol. Biol. 26: 2171-2183	Terrestrial	Orthoptera	Acrididae	Chorthippus cazurroi	M	Adult	NA	NA	Cantabrian Mountains, Spain	2300	12.375	Total Body L (mm)	25.9338
Laiolo et al. 2013. J. Evol. Biol. 26: 2171-2183	Terrestrial	Orthoptera	Acrididae	Chorthippus cazurroi	M	Adult	NA	NA	Cantabrian Mountains, Spain	2300	13.5	Total Body L (mm)	31.6081
Laiolo et al. 2013. J. Evol. Biol. 26: 2171-2183	Terrestrial	Orthoptera	Acrididae	Chorthippus cazurroi	M	Adult	NA	NA	Cantabrian Mountains, Spain	2300	11	Total Body L (mm)	19.8402
Laiolo et al. 2013. J. Evol. Biol. 26: 2171-2183	Terrestrial	Orthoptera	Acrididae	Chorthippus cazurroi	M	Adult	NA	NA	Cantabrian Mountains, Spain	2300	12	Total Body L (mm)	24.1812
Laiolo et al. 2013. J. Evol. Biol. 26: 2171-2183	Terrestrial	Orthoptera	Acrididae	Chorthippus cazurroi	M	Adult	NA	NA	Cantabrian Mountains, Spain	2300	12.125	Total Body L (mm)	24.7578
Laiolo et al. 2013. J. Evol. Biol. 26: 2171-2183	Terrestrial	Orthoptera	Acrididae	Chorthippus cazurroi	M	Adult	NA	NA	Cantabrian Mountains, Spain	2300	12.125	Total Body L (mm)	24.7578
Laiolo et al. 2013. J. Evol. Biol. 26: 2171-2183	Terrestrial	Orthoptera	Acrididae	Chorthippus cazurroi	M	Adult	NA	NA	Cantabrian Mountains, Spain	2370	13.125	Total Body L (mm)	29.6467
Laiolo et al. 2013. J. Evol. Biol. 26: 2171-2183	Terrestrial	Orthoptera	Acrididae	Chorthippus cazurroi	M	Adult	NA	NA	Cantabrian Mountains, Spain	2370	13	Total Body L (mm)	29.0086
Laiolo et al. 2013. J. Evol. Biol. 26: 2171-2183	Terrestrial	Orthoptera	Acrididae	Chorthippus cazurroi	M	Adult	NA	NA	Cantabrian Mountains, Spain	2370	13.25	Total Body L (mm)	30.2927
Laiolo et al. 2013. J. Evol. Biol. 26: 2171-2183	Terrestrial	Orthoptera	Acrididae	Chorthippus cazurroi	M	Adult	NA	NA	Cantabrian Mountains, Spain	2370	12.125	Total Body L (mm)	24.7578
Laiolo et al. 2013. J. Evol. Biol. 26: 2171-2183	Terrestrial	Orthoptera	Acrididae	Chorthippus cazurroi	M	Adult	NA	NA	Cantabrian Mountains, Spain	2384	13	Total Body L (mm)	29.0086
Laiolo et al. 2013. J. Evol. Biol. 26: 2171-2183	Terrestrial	Orthoptera	Acrididae	Chorthippus cazurroi	M	Adult	NA	NA	Cantabrian Mountains, Spain	2384	12.625	Total Body L (mm)	27.1406
Laiolo et al. 2013. J. Evol. Biol. 26: 2171-2183	Terrestrial	Orthoptera	Acrididae	Chorthippus cazurroi	M	Adult	NA	NA	Cantabrian Mountains, Spain	2395	12.375	Total Body L (mm)	25.9338
Laiolo et al. 2013. J. Evol. Biol. 26: 2171-2183	Terrestrial	Orthoptera	Acrididae	Chorthippus cazurroi	M	Adult	NA	NA	Cantabrian Mountains, Spain	2395	12.5	Total Body L (mm)	26.5334
Laiolo et al. 2013. J. Evol. Biol. 26: 2171-2183	Terrestrial	Orthoptera	Acrididae	Chorthippus cazurroi	M	Adult	NA	NA	Cantabrian Mountains, Spain	2395	12.25	Total Body L (mm)	25.342
Laiolo et al. 2013. J. Evol. Biol. 26: 2171-2183	Terrestrial	Orthoptera	Acrididae	Chorthippus parallelus	F	Adult	NA	NA	Cantabrian Mountains, Spain	900	20.5	Total Body L (mm)	81.7235
Laiolo et al. 2013. J. Evol. Biol. 26: 2171-2183	Terrestrial	Orthoptera	Acrididae	Chorthippus parallelus	F	Adult	NA	NA	Cantabrian Mountains, Spain	900	20.375	Total Body L (mm)	80.5948
Laiolo et al. 2013. J. Evol. Biol. 26: 2171-2183	Terrestrial	Orthoptera	Acrididae	Chorthippus parallelus	F	Adult	NA	NA	Cantabrian Mountains, Spain	900	21.125	Total Body L (mm)	87.4997
Laiolo et al. 2013. J. Evol. Biol. 26: 2171-2183	Terrestrial	Orthoptera	Acrididae	Chorthippus parallelus	F	Adult	NA	NA	Cantabrian Mountains, Spain	900	21.125	Total Body L (mm)	87.4997
Laiolo et al. 2013. J. Evol. Biol. 26: 2171-2183	Terrestrial	Orthoptera	Acrididae	Chorthippus parallelus	F	Adult	NA	NA	Cantabrian Mountains, Spain	900	19.5	Total Body L (mm)	72.9386
Laiolo et al. 2013. J. Evol. Biol. 26: 2171-2183	Terrestrial	Orthoptera	Acrididae	Chorthippus parallelus	F	Adult	NA	NA	Cantabrian Mountains, Spain	900	21.875	Total Body L (mm)	94.7242
Laiolo et al. 2013. J. Evol. Biol. 26: 2171-2183	Terrestrial	Orthoptera	Acrididae	Chorthippus parallelus	F	Adult	NA	NA	Cantabrian Mountains, Spain	900	16.875	Total Body L (mm)	52.5014
Laiolo et al. 2013. J. Evol. Biol. 26: 2171-2183	Terrestrial	Orthoptera	Acrididae	Chorthippus parallelus	F	Adult	NA	NA	Cantabrian Mountains, Spain	900	20.25	Total Body L (mm)	79.4748
Laiolo et al. 2013. J. Evol. Biol. 26: 2171-2183	Terrestrial	Orthoptera	Acrididae	Chorthippus parallelus	F	Adult	NA	NA	Cantabrian Mountains, Spain	900	15	Total Body L (mm)	40.1652
Laiolo et al. 2013. J. Evol. Biol. 26: 2171-2183	Terrestrial	Orthoptera	Acrididae	Chorthippus parallelus	F	Adult	NA	NA	Cantabrian Mountains, Spain	981	18.125	Total Body L (mm)	61.7651
Laiolo et al. 2013. J. Evol. Biol. 26: 2171-2183	Terrestrial	Orthoptera	Acrididae	Chorthippus parallelus	F	Adult	NA	NA	Cantabrian Mountains, Spain	981	19.5	Total Body L (mm)	72.9386
Laiolo et al. 2013. J. Evol. Biol. 26: 2171-2183	Terrestrial	Orthoptera	Acrididae	Chorthippus parallelus	F	Adult	NA	NA	Cantabrian Mountains, Spain	981	19.375	Total Body L (mm)	71.8798
Laiolo et al. 2013. J. Evol. Biol. 26: 2171-2183	Terrestrial	Orthoptera	Acrididae	Chorthippus parallelus	F	Adult	NA	NA	Cantabrian Mountains, Spain	1000	21.875	Total Body L (mm)	94.7242
Laiolo et al. 2013. J. Evol. Biol. 26: 2171-2183	Terrestrial	Orthoptera	Acrididae	Chorthippus parallelus	F	Adult	NA	NA	Cantabrian Mountains, Spain	1000	23.75	Total Body L (mm)	114.203
Laiolo et al. 2013. J. Evol. Biol. 26: 2171-2183	Terrestrial	Orthoptera	Acrididae	Chorthippus parallelus	F	Adult	NA	NA	Cantabrian Mountains, Spain	1000	22.5	Total Body L (mm)	100.991
Laiolo et al. 2013. J. Evol. Biol. 26: 2171-2183	Terrestrial	Orthoptera	Acrididae	Chorthippus parallelus	F	Adult	NA	NA	Cantabrian Mountains, Spain	1000	22.625	Total Body L (mm)	102.271
Laiolo et al. 2013. J. Evol. Biol. 26: 2171-2183	Terrestrial	Orthoptera	Acrididae	Chorthippus parallelus	F	Adult	NA	NA	Cantabrian Mountains, Spain	1000	23.5	Total Body L (mm)	111.488
Laiolo et al. 2013. J. Evol. Biol. 26: 2171-2183	Terrestrial	Orthoptera	Acrididae	Chorthippus parallelus	F	Adult	NA	NA	Cantabrian Mountains, Spain	1000	22.625	Total Body L (mm)	102.271
Laiolo et al. 2013. J. Evol. Biol. 26: 2171-2183	Terrestrial	Orthoptera	Acrididae	Chorthippus parallelus	F	Adult	NA	NA	Cantabrian Mountains, Spain	1000	21.375	Total Body L (mm)	89.8722
Laiolo et al. 2013. J. Evol. Biol. 26: 2171-2183	Terrestrial	Orthoptera	Acrididae	Chorthippus parallelus	F	Adult	NA	NA	Cantabrian Mountains, Spain	1000	25	Total Body L (mm)	128.332
Laiolo et al. 2013. J. Evol. Biol. 26: 2171-2183	Terrestrial	Orthoptera	Acrididae	Chorthippus parallelus	F	Adult	NA	NA	Cantabrian Mountains, Spain	1070	20	Total Body L (mm)	77.2611
Laiolo et al. 2013. J. Evol. Biol. 26: 2171-2183	Terrestrial	Orthoptera	Acrididae	Chorthippus parallelus	F	Adult	NA	NA	Cantabrian Mountains, Spain	1100	22.5	Total Body L (mm)	100.991
Laiolo et al. 2013. J. Evol. Biol. 26: 2171-2183	Terrestrial	Orthoptera	Acrididae	Chorthippus parallelus	F	Adult	NA	NA	Cantabrian Mountains, Spain	1200	21.75	Total Body L (mm)	93.4978
Laiolo et al. 2013. J. Evol. Biol. 26: 2171-2183	Terrestrial	Orthoptera	Acrididae	Chorthippus parallelus	F	Adult	NA	NA	Cantabrian Mountains, Spain	1200	21.25	Total Body L (mm)	88.6815
Laiolo et al. 2013. J. Evol. Biol. 26: 2171-2183	Terrestrial	Orthoptera	Acrididae	Chorthippus parallelus	F	Adult	NA	NA	Cantabrian Mountains, Spain	1200	20	Total Body L (mm)	77.2611
Laiolo et al. 2013. J. Evol. Biol. 26: 2171-2183	Terrestrial	Orthoptera	Acrididae	Chorthippus parallelus	F	Adult	NA	NA	Cantabrian Mountains, Spain	1200	19.75	Total Body L (mm)	75.0825
Laiolo et al. 2013. J. Evol. Biol. 26: 2171-2183	Terrestrial	Orthoptera	Acrididae	Chorthippus parallelus	F	Adult	NA	NA	Cantabrian Mountains, Spain	1200	20.625	Total Body L (mm)	82.8611
Laiolo et al. 2013. J. Evol. Biol. 26: 2171-2183	Terrestrial	Orthoptera	Acrididae	Chorthippus parallelus	F	Adult	NA	NA	Cantabrian Mountains, Spain	1200	20.75	Total Body L (mm)	84.0075
Laiolo et al. 2013. J. Evol. Biol. 26: 2171-2183	Terrestrial	Orthoptera	Acrididae	Chorthippus parallelus	F	Adult	NA	NA	Cantabrian Mountains, Spain	1200	12	Total Body L (mm)	24.1812
Laiolo et al. 2013. J. Evol. Biol. 26: 2171-2183	Terrestrial	Orthoptera	Acrididae	Chorthippus parallelus	F	Adult	NA	NA	Cantabrian Mountains, Spain	1200	20	Total Body L (mm)	77.2611
Laiolo et al. 2013. J. Evol. Biol. 26: 2171-2183	Terrestrial	Orthoptera	Acrididae	Chorthippus parallelus	F	Adult	NA	NA	Cantabrian Mountains, Spain	1200	21.125	Total Body L (mm)	87.4997
Laiolo et al. 2013. J. Evol. Biol. 26: 2171-2183	Terrestrial	Orthoptera	Acrididae	Chorthippus parallelus	F	Adult	NA	NA	Cantabrian Mountains, Spain	1200	23.375	Total Body L (mm)	110.144
Laiolo et al. 2013. J. Evol. Biol. 26: 2171-2183	Terrestrial	Orthoptera	Acrididae	Chorthippus parallelus	F	Adult	NA	NA	Cantabrian Mountains, Spain	1200	22.75	Total Body L (mm)	103.561
Laiolo et al. 2013. J. Evol. Biol. 26: 2171-2183	Terrestrial	Orthoptera	Acrididae	Chorthippus parallelus	F	Adult	NA	NA	Cantabrian Mountains, Spain	1200	20	Total Body L (mm)	77.2611
Laiolo et al. 2013. J. Evol. Biol. 26: 2171-2183	Terrestrial	Orthoptera	Acrididae	Chorthippus parallelus	F	Adult	NA	NA	Cantabrian Mountains, Spain	1200	21.25	Total Body L (mm)	88.6815
Laiolo et al. 2013. J. Evol. Biol. 26: 2171-2183	Terrestrial	Orthoptera	Acrididae	Chorthippus parallelus	F	Adult	NA	NA	Cantabrian Mountains, Spain	1200	21.5	Total Body L (mm)	91.0718
Laiolo et al. 2013. J. Evol. Biol. 26: 2171-2183	Terrestrial	Orthoptera	Acrididae	Chorthippus parallelus	F	Adult	NA	NA	Cantabrian Mountains, Spain	1200	20.25	Total Body L (mm)	79.4748
Laiolo et al. 2013. J. Evol. Biol. 26: 2171-2183	Terrestrial	Orthoptera	Acrididae	Chorthippus parallelus	F	Adult	NA	NA	Cantabrian Mountains, Spain	1200	21.5	Total Body L (mm)	91.0718
Laiolo et al. 2013. J. Evol. Biol. 26: 2171-2183	Terrestrial	Orthoptera	Acrididae	Chorthippus parallelus	F	Adult	NA	NA	Cantabrian Mountains, Spain	1200	22.375	Total Body L (mm)	99.7195
Laiolo et al. 2013. J. Evol. Biol. 26: 2171-2183	Terrestrial	Orthoptera	Acrididae	Chorthippus parallelus	F	Adult	NA	NA	Cantabrian Mountains, Spain	1200	18.75	Total Body L (mm)	66.7151
Laiolo et al. 2013. J. Evol. Biol. 26: 2171-2183	Terrestrial	Orthoptera	Acrididae	Chorthippus parallelus	F	Adult	NA	NA	Cantabrian Mountains, Spain	1200	20.5	Total Body L (mm)	81.7235
Laiolo et al. 2013. J. Evol. Biol. 26: 2171-2183	Terrestrial	Orthoptera	Acrididae	Chorthippus parallelus	F	Adult	NA	NA	Cantabrian Mountains, Spain	1200	22.5	Total Body L (mm)	100.991
Laiolo et al. 2013. J. Evol. Biol. 26: 2171-2183	Terrestrial	Orthoptera	Acrididae	Chorthippus parallelus	F	Adult	NA	NA	Cantabrian Mountains, Spain	1200	18.75	Total Body L (mm)	66.7151
Laiolo et al. 2013. J. Evol. Biol. 26: 2171-2183	Terrestrial	Orthoptera	Acrididae	Chorthippus parallelus	F	Adult	NA	NA	Cantabrian Mountains, Spain	1230	20.75	Total Body L (mm)	84.0075
Laiolo et al. 2013. J. Evol. Biol. 26: 2171-2183	Terrestrial	Orthoptera	Acrididae	Chorthippus parallelus	F	Adult	NA	NA	Cantabrian Mountains, Spain	1230	18.75	Total Body L (mm)	66.7151
Laiolo et al. 2013. J. Evol. Biol. 26: 2171-2183	Terrestrial	Orthoptera	Acrididae	Chorthippus parallelus	F	Adult	NA	NA	Cantabrian Mountains, Spain	1230	19.375	Total Body L (mm)	71.8798
Laiolo et al. 2013. J. Evol. Biol. 26: 2171-2183	Terrestrial	Orthoptera	Acrididae	Chorthippus parallelus	F	Adult	NA	NA	Cantabrian Mountains, Spain	1230	20.25	Total Body L (mm)	79.4748
Laiolo et al. 2013. J. Evol. Biol. 26: 2171-2183	Terrestrial	Orthoptera	Acrididae	Chorthippus parallelus	F	Adult	NA	NA	Cantabrian Mountains, Spain	1230	19.375	Total Body L (mm)	71.8798
Laiolo et al. 2013. J. Evol. Biol. 26: 2171-2183	Terrestrial	Orthoptera	Acrididae	Chorthippus parallelus	F	Adult	NA	NA	Cantabrian Mountains, Spain	1230	19.125	Total Body L (mm)	69.788
Laiolo et al. 2013. J. Evol. Biol. 26: 2171-2183	Terrestrial	Orthoptera	Acrididae	Chorthippus parallelus	F	Adult	NA	NA	Cantabrian Mountains, Spain	1230	18.5	Total Body L (mm)	64.7094
Laiolo et al. 2013. J. Evol. Biol. 26: 2171-2183	Terrestrial	Orthoptera	Acrididae	Chorthippus parallelus	F	Adult	NA	NA	Cantabrian Mountains, Spain	1291	17.875	Total Body L (mm)	59.8448
Laiolo et al. 2013. J. Evol. Biol. 26: 2171-2183	Terrestrial	Orthoptera	Acrididae	Chorthippus parallelus	F	Adult	NA	NA	Cantabrian Mountains, Spain	1291	19	Total Body L (mm)	68.7551
Laiolo et al. 2013. J. Evol. Biol. 26: 2171-2183	Terrestrial	Orthoptera	Acrididae	Chorthippus parallelus	F	Adult	NA	NA	Cantabrian Mountains, Spain	1291	17.5	Total Body L (mm)	57.0279
Laiolo et al. 2013. J. Evol. Biol. 26: 2171-2183	Terrestrial	Orthoptera	Acrididae	Chorthippus parallelus	F	Adult	NA	NA	Cantabrian Mountains, Spain	1291	16.875	Total Body L (mm)	52.5014
Laiolo et al. 2013. J. Evol. Biol. 26: 2171-2183	Terrestrial	Orthoptera	Acrididae	Chorthippus parallelus	F	Adult	NA	NA	Cantabrian Mountains, Spain	1291	18.125	Total Body L (mm)	61.7651
Laiolo et al. 2013. J. Evol. Biol. 26: 2171-2183	Terrestrial	Orthoptera	Acrididae	Chorthippus parallelus	F	Adult	NA	NA	Cantabrian Mountains, Spain	1291	19.125	Total Body L (mm)	69.788
Laiolo et al. 2013. J. Evol. Biol. 26: 2171-2183	Terrestrial	Orthoptera	Acrididae	Chorthippus parallelus	F	Adult	NA	NA	Cantabrian Mountains, Spain	1291	16.125	Total Body L (mm)	47.3449
Laiolo et al. 2013. J. Evol. Biol. 26: 2171-2183	Terrestrial	Orthoptera	Acrididae	Chorthippus parallelus	F	Adult	NA	NA	Cantabrian Mountains, Spain	1291	20	Total Body L (mm)	77.2611
Laiolo et al. 2013. J. Evol. Biol. 26: 2171-2183	Terrestrial	Orthoptera	Acrididae	Chorthippus parallelus	F	Adult	NA	NA	Cantabrian Mountains, Spain	1291	16.875	Total Body L (mm)	52.5014
Laiolo et al. 2013. J. Evol. Biol. 26: 2171-2183	Terrestrial	Orthoptera	Acrididae	Chorthippus parallelus	F	Adult	NA	NA	Cantabrian Mountains, Spain	1291	17	Total Body L (mm)	53.39
Laiolo et al. 2013. J. Evol. Biol. 26: 2171-2183	Terrestrial	Orthoptera	Acrididae	Chorthippus parallelus	F	Adult	NA	NA	Cantabrian Mountains, Spain	1300	19.75	Total Body L (mm)	75.0825
Laiolo et al. 2013. J. Evol. Biol. 26: 2171-2183	Terrestrial	Orthoptera	Acrididae	Chorthippus parallelus	F	Adult	NA	NA	Cantabrian Mountains, Spain	1300	18.75	Total Body L (mm)	66.7151
Laiolo et al. 2013. J. Evol. Biol. 26: 2171-2183	Terrestrial	Orthoptera	Acrididae	Chorthippus parallelus	F	Adult	NA	NA	Cantabrian Mountains, Spain	1300	21.25	Total Body L (mm)	88.6815
Laiolo et al. 2013. J. Evol. Biol. 26: 2171-2183	Terrestrial	Orthoptera	Acrididae	Chorthippus parallelus	F	Adult	NA	NA	Cantabrian Mountains, Spain	1300	22.375	Total Body L (mm)	99.7195
Laiolo et al. 2013. J. Evol. Biol. 26: 2171-2183	Terrestrial	Orthoptera	Acrididae	Chorthippus parallelus	F	Adult	NA	NA	Cantabrian Mountains, Spain	1300	21.25	Total Body L (mm)	88.6815
Laiolo et al. 2013. J. Evol. Biol. 26: 2171-2183	Terrestrial	Orthoptera	Acrididae	Chorthippus parallelus	F	Adult	NA	NA	Cantabrian Mountains, Spain	1300	20.625	Total Body L (mm)	82.8611
Laiolo et al. 2013. J. Evol. Biol. 26: 2171-2183	Terrestrial	Orthoptera	Acrididae	Chorthippus parallelus	F	Adult	NA	NA	Cantabrian Mountains, Spain	1300	21.875	Total Body L (mm)	94.7242
Laiolo et al. 2013. J. Evol. Biol. 26: 2171-2183	Terrestrial	Orthoptera	Acrididae	Chorthippus parallelus	F	Adult	NA	NA	Cantabrian Mountains, Spain	1300	20.25	Total Body L (mm)	79.4748
Laiolo et al. 2013. J. Evol. Biol. 26: 2171-2183	Terrestrial	Orthoptera	Acrididae	Chorthippus parallelus	F	Adult	NA	NA	Cantabrian Mountains, Spain	1300	22.125	Total Body L (mm)	97.2039
Laiolo et al. 2013. J. Evol. Biol. 26: 2171-2183	Terrestrial	Orthoptera	Acrididae	Chorthippus parallelus	F	Adult	NA	NA	Cantabrian Mountains, Spain	1300	19.5	Total Body L (mm)	72.9386
Laiolo et al. 2013. J. Evol. Biol. 26: 2171-2183	Terrestrial	Orthoptera	Acrididae	Chorthippus parallelus	F	Adult	NA	NA	Cantabrian Mountains, Spain	1300	20.125	Total Body L (mm)	78.3636
Laiolo et al. 2013. J. Evol. Biol. 26: 2171-2183	Terrestrial	Orthoptera	Acrididae	Chorthippus parallelus	F	Adult	NA	NA	Cantabrian Mountains, Spain	1300	19.5	Total Body L (mm)	72.9386
Laiolo et al. 2013. J. Evol. Biol. 26: 2171-2183	Terrestrial	Orthoptera	Acrididae	Chorthippus parallelus	F	Adult	NA	NA	Cantabrian Mountains, Spain	1330	20	Total Body L (mm)	77.2611
Laiolo et al. 2013. J. Evol. Biol. 26: 2171-2183	Terrestrial	Orthoptera	Acrididae	Chorthippus parallelus	F	Adult	NA	NA	Cantabrian Mountains, Spain	1330	16.875	Total Body L (mm)	52.5014
Laiolo et al. 2013. J. Evol. Biol. 26: 2171-2183	Terrestrial	Orthoptera	Acrididae	Chorthippus parallelus	F	Adult	NA	NA	Cantabrian Mountains, Spain	1330	20.625	Total Body L (mm)	82.8611
Laiolo et al. 2013. J. Evol. Biol. 26: 2171-2183	Terrestrial	Orthoptera	Acrididae	Chorthippus parallelus	F	Adult	NA	NA	Cantabrian Mountains, Spain	1330	20	Total Body L (mm)	77.2611
Laiolo et al. 2013. J. Evol. Biol. 26: 2171-2183	Terrestrial	Orthoptera	Acrididae	Chorthippus parallelus	F	Adult	NA	NA	Cantabrian Mountains, Spain	1330	20.5	Total Body L (mm)	81.7235
Laiolo et al. 2013. J. Evol. Biol. 26: 2171-2183	Terrestrial	Orthoptera	Acrididae	Chorthippus parallelus	F	Adult	NA	NA	Cantabrian Mountains, Spain	1420	20.625	Total Body L (mm)	82.8611
Laiolo et al. 2013. J. Evol. Biol. 26: 2171-2183	Terrestrial	Orthoptera	Acrididae	Chorthippus parallelus	F	Adult	NA	NA	Cantabrian Mountains, Spain	1420	21	Total Body L (mm)	86.3268
Laiolo et al. 2013. J. Evol. Biol. 26: 2171-2183	Terrestrial	Orthoptera	Acrididae	Chorthippus parallelus	F	Adult	NA	NA	Cantabrian Mountains, Spain	1420	20	Total Body L (mm)	77.2611
Laiolo et al. 2013. J. Evol. Biol. 26: 2171-2183	Terrestrial	Orthoptera	Acrididae	Chorthippus parallelus	F	Adult	NA	NA	Cantabrian Mountains, Spain	1420	19.375	Total Body L (mm)	71.8798
Laiolo et al. 2013. J. Evol. Biol. 26: 2171-2183	Terrestrial	Orthoptera	Acrididae	Chorthippus parallelus	F	Adult	NA	NA	Cantabrian Mountains, Spain	1420	20	Total Body L (mm)	77.2611
Laiolo et al. 2013. J. Evol. Biol. 26: 2171-2183	Terrestrial	Orthoptera	Acrididae	Chorthippus parallelus	F	Adult	NA	NA	Cantabrian Mountains, Spain	1420	21.875	Total Body L (mm)	94.7242
Laiolo et al. 2013. J. Evol. Biol. 26: 2171-2183	Terrestrial	Orthoptera	Acrididae	Chorthippus parallelus	F	Adult	NA	NA	Cantabrian Mountains, Spain	1420	20.25	Total Body L (mm)	79.4748
Laiolo et al. 2013. J. Evol. Biol. 26: 2171-2183	Terrestrial	Orthoptera	Acrididae	Chorthippus parallelus	F	Adult	NA	NA	Cantabrian Mountains, Spain	1550	20.25	Total Body L (mm)	79.4748
Laiolo et al. 2013. J. Evol. Biol. 26: 2171-2183	Terrestrial	Orthoptera	Acrididae	Chorthippus parallelus	F	Adult	NA	NA	Cantabrian Mountains, Spain	1550	24.875	Total Body L (mm)	126.877
Laiolo et al. 2013. J. Evol. Biol. 26: 2171-2183	Terrestrial	Orthoptera	Acrididae	Chorthippus parallelus	F	Adult	NA	NA	Cantabrian Mountains, Spain	1550	19.5	Total Body L (mm)	72.9386
Laiolo et al. 2013. J. Evol. Biol. 26: 2171-2183	Terrestrial	Orthoptera	Acrididae	Chorthippus parallelus	F	Adult	NA	NA	Cantabrian Mountains, Spain	1550	25	Total Body L (mm)	128.332
Laiolo et al. 2013. J. Evol. Biol. 26: 2171-2183	Terrestrial	Orthoptera	Acrididae	Chorthippus parallelus	F	Adult	NA	NA	Cantabrian Mountains, Spain	1550	22.5	Total Body L (mm)	100.991
Laiolo et al. 2013. J. Evol. Biol. 26: 2171-2183	Terrestrial	Orthoptera	Acrididae	Chorthippus parallelus	F	Adult	NA	NA	Cantabrian Mountains, Spain	1550	21.25	Total Body L (mm)	88.6815
Laiolo et al. 2013. J. Evol. Biol. 26: 2171-2183	Terrestrial	Orthoptera	Acrididae	Chorthippus parallelus	F	Adult	NA	NA	Cantabrian Mountains, Spain	1550	25.125	Total Body L (mm)	129.796
Laiolo et al. 2013. J. Evol. Biol. 26: 2171-2183	Terrestrial	Orthoptera	Acrididae	Chorthippus parallelus	F	Adult	NA	NA	Cantabrian Mountains, Spain	1550	22.75	Total Body L (mm)	103.561
Laiolo et al. 2013. J. Evol. Biol. 26: 2171-2183	Terrestrial	Orthoptera	Acrididae	Chorthippus parallelus	F	Adult	NA	NA	Cantabrian Mountains, Spain	1550	21.5	Total Body L (mm)	91.0718
Laiolo et al. 2013. J. Evol. Biol. 26: 2171-2183	Terrestrial	Orthoptera	Acrididae	Chorthippus parallelus	F	Adult	NA	NA	Cantabrian Mountains, Spain	1600	18	Total Body L (mm)	60.8007
Laiolo et al. 2013. J. Evol. Biol. 26: 2171-2183	Terrestrial	Orthoptera	Acrididae	Chorthippus parallelus	F	Adult	NA	NA	Cantabrian Mountains, Spain	1640	21.875	Total Body L (mm)	94.7242
Laiolo et al. 2013. J. Evol. Biol. 26: 2171-2183	Terrestrial	Orthoptera	Acrididae	Chorthippus parallelus	F	Adult	NA	NA	Cantabrian Mountains, Spain	1650	21.5	Total Body L (mm)	91.0718
Laiolo et al. 2013. J. Evol. Biol. 26: 2171-2183	Terrestrial	Orthoptera	Acrididae	Chorthippus parallelus	F	Adult	NA	NA	Cantabrian Mountains, Spain	1650	22.5	Total Body L (mm)	100.991
Laiolo et al. 2013. J. Evol. Biol. 26: 2171-2183	Terrestrial	Orthoptera	Acrididae	Chorthippus parallelus	F	Adult	NA	NA	Cantabrian Mountains, Spain	1650	22.5	Total Body L (mm)	100.991
Laiolo et al. 2013. J. Evol. Biol. 26: 2171-2183	Terrestrial	Orthoptera	Acrididae	Chorthippus parallelus	F	Adult	NA	NA	Cantabrian Mountains, Spain	1650	19.75	Total Body L (mm)	75.0825
Laiolo et al. 2013. J. Evol. Biol. 26: 2171-2183	Terrestrial	Orthoptera	Acrididae	Chorthippus parallelus	F	Adult	NA	NA	Cantabrian Mountains, Spain	1650	19.375	Total Body L (mm)	71.8798
Laiolo et al. 2013. J. Evol. Biol. 26: 2171-2183	Terrestrial	Orthoptera	Acrididae	Chorthippus parallelus	F	Adult	NA	NA	Cantabrian Mountains, Spain	1660	21.25	Total Body L (mm)	88.6815
Laiolo et al. 2013. J. Evol. Biol. 26: 2171-2183	Terrestrial	Orthoptera	Acrididae	Chorthippus parallelus	F	Adult	NA	NA	Cantabrian Mountains, Spain	1660	20	Total Body L (mm)	77.2611
Laiolo et al. 2013. J. Evol. Biol. 26: 2171-2183	Terrestrial	Orthoptera	Acrididae	Chorthippus parallelus	F	Adult	NA	NA	Cantabrian Mountains, Spain	1660	18.125	Total Body L (mm)	61.7651
Laiolo et al. 2013. J. Evol. Biol. 26: 2171-2183	Terrestrial	Orthoptera	Acrididae	Chorthippus parallelus	F	Adult	NA	NA	Cantabrian Mountains, Spain	1660	19.875	Total Body L (mm)	76.1674
Laiolo et al. 2013. J. Evol. Biol. 26: 2171-2183	Terrestrial	Orthoptera	Acrididae	Chorthippus parallelus	F	Adult	NA	NA	Cantabrian Mountains, Spain	1660	20	Total Body L (mm)	77.2611
Laiolo et al. 2013. J. Evol. Biol. 26: 2171-2183	Terrestrial	Orthoptera	Acrididae	Chorthippus parallelus	F	Adult	NA	NA	Cantabrian Mountains, Spain	1660	20.625	Total Body L (mm)	82.8611
Laiolo et al. 2013. J. Evol. Biol. 26: 2171-2183	Terrestrial	Orthoptera	Acrididae	Chorthippus parallelus	F	Adult	NA	NA	Cantabrian Mountains, Spain	1660	23.75	Total Body L (mm)	114.203
Laiolo et al. 2013. J. Evol. Biol. 26: 2171-2183	Terrestrial	Orthoptera	Acrididae	Chorthippus parallelus	F	Adult	NA	NA	Cantabrian Mountains, Spain	1660	20.5	Total Body L (mm)	81.7235
Laiolo et al. 2013. J. Evol. Biol. 26: 2171-2183	Terrestrial	Orthoptera	Acrididae	Chorthippus parallelus	F	Adult	NA	NA	Cantabrian Mountains, Spain	1660	19.125	Total Body L (mm)	69.788
Laiolo et al. 2013. J. Evol. Biol. 26: 2171-2183	Terrestrial	Orthoptera	Acrididae	Chorthippus parallelus	F	Adult	NA	NA	Cantabrian Mountains, Spain	1660	20	Total Body L (mm)	77.2611
Laiolo et al. 2013. J. Evol. Biol. 26: 2171-2183	Terrestrial	Orthoptera	Acrididae	Chorthippus parallelus	F	Adult	NA	NA	Cantabrian Mountains, Spain	1660	20.25	Total Body L (mm)	79.4748
Laiolo et al. 2013. J. Evol. Biol. 26: 2171-2183	Terrestrial	Orthoptera	Acrididae	Chorthippus parallelus	F	Adult	NA	NA	Cantabrian Mountains, Spain	1700	21.625	Total Body L (mm)	92.2803
Laiolo et al. 2013. J. Evol. Biol. 26: 2171-2183	Terrestrial	Orthoptera	Acrididae	Chorthippus parallelus	F	Adult	NA	NA	Cantabrian Mountains, Spain	1710	20.25	Total Body L (mm)	79.4748
Laiolo et al. 2013. J. Evol. Biol. 26: 2171-2183	Terrestrial	Orthoptera	Acrididae	Chorthippus parallelus	F	Adult	NA	NA	Cantabrian Mountains, Spain	1710	20.75	Total Body L (mm)	84.0075
Laiolo et al. 2013. J. Evol. Biol. 26: 2171-2183	Terrestrial	Orthoptera	Acrididae	Chorthippus parallelus	F	Adult	NA	NA	Cantabrian Mountains, Spain	1710	20.125	Total Body L (mm)	78.3636
Laiolo et al. 2013. J. Evol. Biol. 26: 2171-2183	Terrestrial	Orthoptera	Acrididae	Chorthippus parallelus	F	Adult	NA	NA	Cantabrian Mountains, Spain	1710	19.125	Total Body L (mm)	69.788
Laiolo et al. 2013. J. Evol. Biol. 26: 2171-2183	Terrestrial	Orthoptera	Acrididae	Chorthippus parallelus	F	Adult	NA	NA	Cantabrian Mountains, Spain	1737	19.25	Total Body L (mm)	70.8295
Laiolo et al. 2013. J. Evol. Biol. 26: 2171-2183	Terrestrial	Orthoptera	Acrididae	Chorthippus parallelus	F	Adult	NA	NA	Cantabrian Mountains, Spain	1737	17.625	Total Body L (mm)	57.9584
Laiolo et al. 2013. J. Evol. Biol. 26: 2171-2183	Terrestrial	Orthoptera	Acrididae	Chorthippus parallelus	F	Adult	NA	NA	Cantabrian Mountains, Spain	1737	20.25	Total Body L (mm)	79.4748
Laiolo et al. 2013. J. Evol. Biol. 26: 2171-2183	Terrestrial	Orthoptera	Acrididae	Chorthippus parallelus	F	Adult	NA	NA	Cantabrian Mountains, Spain	1737	22.5	Total Body L (mm)	100.991
Laiolo et al. 2013. J. Evol. Biol. 26: 2171-2183	Terrestrial	Orthoptera	Acrididae	Chorthippus parallelus	F	Adult	NA	NA	Cantabrian Mountains, Spain	1737	19.375	Total Body L (mm)	71.8798
Laiolo et al. 2013. J. Evol. Biol. 26: 2171-2183	Terrestrial	Orthoptera	Acrididae	Chorthippus parallelus	F	Adult	NA	NA	Cantabrian Mountains, Spain	1737	21.25	Total Body L (mm)	88.6815
Laiolo et al. 2013. J. Evol. Biol. 26: 2171-2183	Terrestrial	Orthoptera	Acrididae	Chorthippus parallelus	F	Adult	NA	NA	Cantabrian Mountains, Spain	1737	20.25	Total Body L (mm)	79.4748
Laiolo et al. 2013. J. Evol. Biol. 26: 2171-2183	Terrestrial	Orthoptera	Acrididae	Chorthippus parallelus	F	Adult	NA	NA	Cantabrian Mountains, Spain	1737	18.125	Total Body L (mm)	61.7651
Laiolo et al. 2013. J. Evol. Biol. 26: 2171-2183	Terrestrial	Orthoptera	Acrididae	Chorthippus parallelus	F	Adult	NA	NA	Cantabrian Mountains, Spain	1737	20	Total Body L (mm)	77.2611
Laiolo et al. 2013. J. Evol. Biol. 26: 2171-2183	Terrestrial	Orthoptera	Acrididae	Chorthippus parallelus	F	Adult	NA	NA	Cantabrian Mountains, Spain	1745	20	Total Body L (mm)	77.2611
Laiolo et al. 2013. J. Evol. Biol. 26: 2171-2183	Terrestrial	Orthoptera	Acrididae	Chorthippus parallelus	F	Adult	NA	NA	Cantabrian Mountains, Spain	1745	20.375	Total Body L (mm)	80.5948
Laiolo et al. 2013. J. Evol. Biol. 26: 2171-2183	Terrestrial	Orthoptera	Acrididae	Chorthippus parallelus	F	Adult	NA	NA	Cantabrian Mountains, Spain	1745	21.5	Total Body L (mm)	91.0718
Laiolo et al. 2013. J. Evol. Biol. 26: 2171-2183	Terrestrial	Orthoptera	Acrididae	Chorthippus parallelus	F	Adult	NA	NA	Cantabrian Mountains, Spain	1745	18.125	Total Body L (mm)	61.7651
Laiolo et al. 2013. J. Evol. Biol. 26: 2171-2183	Terrestrial	Orthoptera	Acrididae	Chorthippus parallelus	F	Adult	NA	NA	Cantabrian Mountains, Spain	1745	20.5	Total Body L (mm)	81.7235
Laiolo et al. 2013. J. Evol. Biol. 26: 2171-2183	Terrestrial	Orthoptera	Acrididae	Chorthippus parallelus	F	Adult	NA	NA	Cantabrian Mountains, Spain	1745	18.125	Total Body L (mm)	61.7651
Laiolo et al. 2013. J. Evol. Biol. 26: 2171-2183	Terrestrial	Orthoptera	Acrididae	Chorthippus parallelus	F	Adult	NA	NA	Cantabrian Mountains, Spain	1745	21.25	Total Body L (mm)	88.6815
Laiolo et al. 2013. J. Evol. Biol. 26: 2171-2183	Terrestrial	Orthoptera	Acrididae	Chorthippus parallelus	F	Adult	NA	NA	Cantabrian Mountains, Spain	1745	19.625	Total Body L (mm)	74.0062
Laiolo et al. 2013. J. Evol. Biol. 26: 2171-2183	Terrestrial	Orthoptera	Acrididae	Chorthippus parallelus	F	Adult	NA	NA	Cantabrian Mountains, Spain	1745	19.125	Total Body L (mm)	69.788
Laiolo et al. 2013. J. Evol. Biol. 26: 2171-2183	Terrestrial	Orthoptera	Acrididae	Chorthippus parallelus	F	Adult	NA	NA	Cantabrian Mountains, Spain	1745	20.375	Total Body L (mm)	80.5948
Laiolo et al. 2013. J. Evol. Biol. 26: 2171-2183	Terrestrial	Orthoptera	Acrididae	Chorthippus parallelus	F	Adult	NA	NA	Cantabrian Mountains, Spain	1745	19.375	Total Body L (mm)	71.8798
Laiolo et al. 2013. J. Evol. Biol. 26: 2171-2183	Terrestrial	Orthoptera	Acrididae	Chorthippus parallelus	F	Adult	NA	NA	Cantabrian Mountains, Spain	1750	19.375	Total Body L (mm)	71.8798
Laiolo et al. 2013. J. Evol. Biol. 26: 2171-2183	Terrestrial	Orthoptera	Acrididae	Chorthippus parallelus	F	Adult	NA	NA	Cantabrian Mountains, Spain	1750	18.125	Total Body L (mm)	61.7651
Laiolo et al. 2013. J. Evol. Biol. 26: 2171-2183	Terrestrial	Orthoptera	Acrididae	Chorthippus parallelus	F	Adult	NA	NA	Cantabrian Mountains, Spain	1788	19.375	Total Body L (mm)	71.8798
Laiolo et al. 2013. J. Evol. Biol. 26: 2171-2183	Terrestrial	Orthoptera	Acrididae	Chorthippus parallelus	F	Adult	NA	NA	Cantabrian Mountains, Spain	1918	20	Total Body L (mm)	77.2611
Laiolo et al. 2013. J. Evol. Biol. 26: 2171-2183	Terrestrial	Orthoptera	Acrididae	Chorthippus parallelus	F	Adult	NA	NA	Cantabrian Mountains, Spain	1918	21.25	Total Body L (mm)	88.6815
Laiolo et al. 2013. J. Evol. Biol. 26: 2171-2183	Terrestrial	Orthoptera	Acrididae	Chorthippus parallelus	F	Adult	NA	NA	Cantabrian Mountains, Spain	1918	21.25	Total Body L (mm)	88.6815
Laiolo et al. 2013. J. Evol. Biol. 26: 2171-2183	Terrestrial	Orthoptera	Acrididae	Chorthippus parallelus	F	Adult	NA	NA	Cantabrian Mountains, Spain	1918	19.375	Total Body L (mm)	71.8798
Laiolo et al. 2013. J. Evol. Biol. 26: 2171-2183	Terrestrial	Orthoptera	Acrididae	Chorthippus parallelus	F	Adult	NA	NA	Cantabrian Mountains, Spain	1918	20	Total Body L (mm)	77.2611
Laiolo et al. 2013. J. Evol. Biol. 26: 2171-2183	Terrestrial	Orthoptera	Acrididae	Chorthippus parallelus	F	Adult	NA	NA	Cantabrian Mountains, Spain	1918	22.375	Total Body L (mm)	99.7195
Laiolo et al. 2013. J. Evol. Biol. 26: 2171-2183	Terrestrial	Orthoptera	Acrididae	Chorthippus parallelus	F	Adult	NA	NA	Cantabrian Mountains, Spain	1981	19.625	Total Body L (mm)	74.0062
Laiolo et al. 2013. J. Evol. Biol. 26: 2171-2183	Terrestrial	Orthoptera	Acrididae	Chorthippus parallelus	F	Adult	NA	NA	Cantabrian Mountains, Spain	1981	21.5	Total Body L (mm)	91.0718
Laiolo et al. 2013. J. Evol. Biol. 26: 2171-2183	Terrestrial	Orthoptera	Acrididae	Chorthippus parallelus	F	Adult	NA	NA	Cantabrian Mountains, Spain	2046	20	Total Body L (mm)	77.2611
Laiolo et al. 2013. J. Evol. Biol. 26: 2171-2183	Terrestrial	Orthoptera	Acrididae	Chorthippus parallelus	F	Adult	NA	NA	Cantabrian Mountains, Spain	2060	19.5	Total Body L (mm)	72.9386
Laiolo et al. 2013. J. Evol. Biol. 26: 2171-2183	Terrestrial	Orthoptera	Acrididae	Chorthippus parallelus	F	Adult	NA	NA	Cantabrian Mountains, Spain	2093	20	Total Body L (mm)	77.2611
Laiolo et al. 2013. J. Evol. Biol. 26: 2171-2183	Terrestrial	Orthoptera	Acrididae	Chorthippus parallelus	F	Adult	NA	NA	Cantabrian Mountains, Spain	2180	20	Total Body L (mm)	77.2611
Laiolo et al. 2013. J. Evol. Biol. 26: 2171-2183	Terrestrial	Orthoptera	Acrididae	Chorthippus parallelus	F	Adult	NA	NA	Cantabrian Mountains, Spain	2180	19.375	Total Body L (mm)	71.8798
Laiolo et al. 2013. J. Evol. Biol. 26: 2171-2183	Terrestrial	Orthoptera	Acrididae	Chorthippus parallelus	M	Adult	NA	NA	Cantabrian Mountains, Spain	900	14.5	Total Body L (mm)	37.1852
Laiolo et al. 2013. J. Evol. Biol. 26: 2171-2183	Terrestrial	Orthoptera	Acrididae	Chorthippus parallelus	M	Adult	NA	NA	Cantabrian Mountains, Spain	900	14.25	Total Body L (mm)	35.7432
Laiolo et al. 2013. J. Evol. Biol. 26: 2171-2183	Terrestrial	Orthoptera	Acrididae	Chorthippus parallelus	M	Adult	NA	NA	Cantabrian Mountains, Spain	900	16.5	Total Body L (mm)	49.8859
Laiolo et al. 2013. J. Evol. Biol. 26: 2171-2183	Terrestrial	Orthoptera	Acrididae	Chorthippus parallelus	M	Adult	NA	NA	Cantabrian Mountains, Spain	900	14.375	Total Body L (mm)	36.4602
Laiolo et al. 2013. J. Evol. Biol. 26: 2171-2183	Terrestrial	Orthoptera	Acrididae	Chorthippus parallelus	M	Adult	NA	NA	Cantabrian Mountains, Spain	900	15.25	Total Body L (mm)	41.7037
Laiolo et al. 2013. J. Evol. Biol. 26: 2171-2183	Terrestrial	Orthoptera	Acrididae	Chorthippus parallelus	M	Adult	NA	NA	Cantabrian Mountains, Spain	900	14.375	Total Body L (mm)	36.4602
Laiolo et al. 2013. J. Evol. Biol. 26: 2171-2183	Terrestrial	Orthoptera	Acrididae	Chorthippus parallelus	M	Adult	NA	NA	Cantabrian Mountains, Spain	900	15.5	Total Body L (mm)	43.2746
Laiolo et al. 2013. J. Evol. Biol. 26: 2171-2183	Terrestrial	Orthoptera	Acrididae	Chorthippus parallelus	M	Adult	NA	NA	Cantabrian Mountains, Spain	981	13.75	Total Body L (mm)	32.9548
Laiolo et al. 2013. J. Evol. Biol. 26: 2171-2183	Terrestrial	Orthoptera	Acrididae	Chorthippus parallelus	M	Adult	NA	NA	Cantabrian Mountains, Spain	981	12.5	Total Body L (mm)	26.5334
Laiolo et al. 2013. J. Evol. Biol. 26: 2171-2183	Terrestrial	Orthoptera	Acrididae	Chorthippus parallelus	M	Adult	NA	NA	Cantabrian Mountains, Spain	981	13.5	Total Body L (mm)	31.6081
Laiolo et al. 2013. J. Evol. Biol. 26: 2171-2183	Terrestrial	Orthoptera	Acrididae	Chorthippus parallelus	M	Adult	NA	NA	Cantabrian Mountains, Spain	1000	15.625	Total Body L (mm)	44.0723
Laiolo et al. 2013. J. Evol. Biol. 26: 2171-2183	Terrestrial	Orthoptera	Acrididae	Chorthippus parallelus	M	Adult	NA	NA	Cantabrian Mountains, Spain	1000	15.125	Total Body L (mm)	40.9304
Laiolo et al. 2013. J. Evol. Biol. 26: 2171-2183	Terrestrial	Orthoptera	Acrididae	Chorthippus parallelus	M	Adult	NA	NA	Cantabrian Mountains, Spain	1000	15.25	Total Body L (mm)	41.7037
Laiolo et al. 2013. J. Evol. Biol. 26: 2171-2183	Terrestrial	Orthoptera	Acrididae	Chorthippus parallelus	M	Adult	NA	NA	Cantabrian Mountains, Spain	1000	16.375	Total Body L (mm)	49.0306
Laiolo et al. 2013. J. Evol. Biol. 26: 2171-2183	Terrestrial	Orthoptera	Acrididae	Chorthippus parallelus	M	Adult	NA	NA	Cantabrian Mountains, Spain	1000	16.5	Total Body L (mm)	49.8859
Laiolo et al. 2013. J. Evol. Biol. 26: 2171-2183	Terrestrial	Orthoptera	Acrididae	Chorthippus parallelus	M	Adult	NA	NA	Cantabrian Mountains, Spain	1000	16.25	Total Body L (mm)	48.1836
Laiolo et al. 2013. J. Evol. Biol. 26: 2171-2183	Terrestrial	Orthoptera	Acrididae	Chorthippus parallelus	M	Adult	NA	NA	Cantabrian Mountains, Spain	1000	15.125	Total Body L (mm)	40.9304
Laiolo et al. 2013. J. Evol. Biol. 26: 2171-2183	Terrestrial	Orthoptera	Acrididae	Chorthippus parallelus	M	Adult	NA	NA	Cantabrian Mountains, Spain	1000	16.25	Total Body L (mm)	48.1836
Laiolo et al. 2013. J. Evol. Biol. 26: 2171-2183	Terrestrial	Orthoptera	Acrididae	Chorthippus parallelus	M	Adult	NA	NA	Cantabrian Mountains, Spain	1000	15.625	Total Body L (mm)	44.0723
Laiolo et al. 2013. J. Evol. Biol. 26: 2171-2183	Terrestrial	Orthoptera	Acrididae	Chorthippus parallelus	M	Adult	NA	NA	Cantabrian Mountains, Spain	1000	17.5	Total Body L (mm)	57.0279
Laiolo et al. 2013. J. Evol. Biol. 26: 2171-2183	Terrestrial	Orthoptera	Acrididae	Chorthippus parallelus	M	Adult	NA	NA	Cantabrian Mountains, Spain	1000	16.25	Total Body L (mm)	48.1836
Laiolo et al. 2013. J. Evol. Biol. 26: 2171-2183	Terrestrial	Orthoptera	Acrididae	Chorthippus parallelus	M	Adult	NA	NA	Cantabrian Mountains, Spain	1000	16.25	Total Body L (mm)	48.1836
Laiolo et al. 2013. J. Evol. Biol. 26: 2171-2183	Terrestrial	Orthoptera	Acrididae	Chorthippus parallelus	M	Adult	NA	NA	Cantabrian Mountains, Spain	1000	16.25	Total Body L (mm)	48.1836
Laiolo et al. 2013. J. Evol. Biol. 26: 2171-2183	Terrestrial	Orthoptera	Acrididae	Chorthippus parallelus	M	Adult	NA	NA	Cantabrian Mountains, Spain	1000	17.625	Total Body L (mm)	57.9584
Laiolo et al. 2013. J. Evol. Biol. 26: 2171-2183	Terrestrial	Orthoptera	Acrididae	Chorthippus parallelus	M	Adult	NA	NA	Cantabrian Mountains, Spain	1000	16.25	Total Body L (mm)	48.1836
Laiolo et al. 2013. J. Evol. Biol. 26: 2171-2183	Terrestrial	Orthoptera	Acrididae	Chorthippus parallelus	M	Adult	NA	NA	Cantabrian Mountains, Spain	1100	18.5	Total Body L (mm)	64.7094
Laiolo et al. 2013. J. Evol. Biol. 26: 2171-2183	Terrestrial	Orthoptera	Acrididae	Chorthippus parallelus	M	Adult	NA	NA	Cantabrian Mountains, Spain	1200	15.375	Total Body L (mm)	42.4851
Laiolo et al. 2013. J. Evol. Biol. 26: 2171-2183	Terrestrial	Orthoptera	Acrididae	Chorthippus parallelus	M	Adult	NA	NA	Cantabrian Mountains, Spain	1200	15.625	Total Body L (mm)	44.0723
Laiolo et al. 2013. J. Evol. Biol. 26: 2171-2183	Terrestrial	Orthoptera	Acrididae	Chorthippus parallelus	M	Adult	NA	NA	Cantabrian Mountains, Spain	1200	16.5	Total Body L (mm)	49.8859
Laiolo et al. 2013. J. Evol. Biol. 26: 2171-2183	Terrestrial	Orthoptera	Acrididae	Chorthippus parallelus	M	Adult	NA	NA	Cantabrian Mountains, Spain	1200	14.625	Total Body L (mm)	37.9181
Laiolo et al. 2013. J. Evol. Biol. 26: 2171-2183	Terrestrial	Orthoptera	Acrididae	Chorthippus parallelus	M	Adult	NA	NA	Cantabrian Mountains, Spain	1200	15	Total Body L (mm)	40.1652
Laiolo et al. 2013. J. Evol. Biol. 26: 2171-2183	Terrestrial	Orthoptera	Acrididae	Chorthippus parallelus	M	Adult	NA	NA	Cantabrian Mountains, Spain	1200	15.125	Total Body L (mm)	40.9304
Laiolo et al. 2013. J. Evol. Biol. 26: 2171-2183	Terrestrial	Orthoptera	Acrididae	Chorthippus parallelus	M	Adult	NA	NA	Cantabrian Mountains, Spain	1200	15.5	Total Body L (mm)	43.2746
Laiolo et al. 2013. J. Evol. Biol. 26: 2171-2183	Terrestrial	Orthoptera	Acrididae	Chorthippus parallelus	M	Adult	NA	NA	Cantabrian Mountains, Spain	1200	16.25	Total Body L (mm)	48.1836
Laiolo et al. 2013. J. Evol. Biol. 26: 2171-2183	Terrestrial	Orthoptera	Acrididae	Chorthippus parallelus	M	Adult	NA	NA	Cantabrian Mountains, Spain	1200	15.25	Total Body L (mm)	41.7037
Laiolo et al. 2013. J. Evol. Biol. 26: 2171-2183	Terrestrial	Orthoptera	Acrididae	Chorthippus parallelus	M	Adult	NA	NA	Cantabrian Mountains, Spain	1200	16	Total Body L (mm)	46.5144
Laiolo et al. 2013. J. Evol. Biol. 26: 2171-2183	Terrestrial	Orthoptera	Acrididae	Chorthippus parallelus	M	Adult	NA	NA	Cantabrian Mountains, Spain	1200	16.125	Total Body L (mm)	47.3449
Laiolo et al. 2013. J. Evol. Biol. 26: 2171-2183	Terrestrial	Orthoptera	Acrididae	Chorthippus parallelus	M	Adult	NA	NA	Cantabrian Mountains, Spain	1200	14	Total Body L (mm)	34.3332
Laiolo et al. 2013. J. Evol. Biol. 26: 2171-2183	Terrestrial	Orthoptera	Acrididae	Chorthippus parallelus	M	Adult	NA	NA	Cantabrian Mountains, Spain	1200	15	Total Body L (mm)	40.1652
Laiolo et al. 2013. J. Evol. Biol. 26: 2171-2183	Terrestrial	Orthoptera	Acrididae	Chorthippus parallelus	M	Adult	NA	NA	Cantabrian Mountains, Spain	1200	15.875	Total Body L (mm)	45.6922
Laiolo et al. 2013. J. Evol. Biol. 26: 2171-2183	Terrestrial	Orthoptera	Acrididae	Chorthippus parallelus	M	Adult	NA	NA	Cantabrian Mountains, Spain	1200	13.75	Total Body L (mm)	32.9548
Laiolo et al. 2013. J. Evol. Biol. 26: 2171-2183	Terrestrial	Orthoptera	Acrididae	Chorthippus parallelus	M	Adult	NA	NA	Cantabrian Mountains, Spain	1200	15	Total Body L (mm)	40.1652
Laiolo et al. 2013. J. Evol. Biol. 26: 2171-2183	Terrestrial	Orthoptera	Acrididae	Chorthippus parallelus	M	Adult	NA	NA	Cantabrian Mountains, Spain	1230	14	Total Body L (mm)	34.3332
Laiolo et al. 2013. J. Evol. Biol. 26: 2171-2183	Terrestrial	Orthoptera	Acrididae	Chorthippus parallelus	M	Adult	NA	NA	Cantabrian Mountains, Spain	1230	14	Total Body L (mm)	34.3332
Laiolo et al. 2013. J. Evol. Biol. 26: 2171-2183	Terrestrial	Orthoptera	Acrididae	Chorthippus parallelus	M	Adult	NA	NA	Cantabrian Mountains, Spain	1230	13.625	Total Body L (mm)	32.2775
Laiolo et al. 2013. J. Evol. Biol. 26: 2171-2183	Terrestrial	Orthoptera	Acrididae	Chorthippus parallelus	M	Adult	NA	NA	Cantabrian Mountains, Spain	1230	14.125	Total Body L (mm)	35.0342
Laiolo et al. 2013. J. Evol. Biol. 26: 2171-2183	Terrestrial	Orthoptera	Acrididae	Chorthippus parallelus	M	Adult	NA	NA	Cantabrian Mountains, Spain	1230	13.625	Total Body L (mm)	32.2775
Laiolo et al. 2013. J. Evol. Biol. 26: 2171-2183	Terrestrial	Orthoptera	Acrididae	Chorthippus parallelus	M	Adult	NA	NA	Cantabrian Mountains, Spain	1230	15	Total Body L (mm)	40.1652
Laiolo et al. 2013. J. Evol. Biol. 26: 2171-2183	Terrestrial	Orthoptera	Acrididae	Chorthippus parallelus	M	Adult	NA	NA	Cantabrian Mountains, Spain	1230	16	Total Body L (mm)	46.5144
Laiolo et al. 2013. J. Evol. Biol. 26: 2171-2183	Terrestrial	Orthoptera	Acrididae	Chorthippus parallelus	M	Adult	NA	NA	Cantabrian Mountains, Spain	1291	12.25	Total Body L (mm)	25.342
Laiolo et al. 2013. J. Evol. Biol. 26: 2171-2183	Terrestrial	Orthoptera	Acrididae	Chorthippus parallelus	M	Adult	NA	NA	Cantabrian Mountains, Spain	1291	13	Total Body L (mm)	29.0086
Laiolo et al. 2013. J. Evol. Biol. 26: 2171-2183	Terrestrial	Orthoptera	Acrididae	Chorthippus parallelus	M	Adult	NA	NA	Cantabrian Mountains, Spain	1291	12.375	Total Body L (mm)	25.9338
Laiolo et al. 2013. J. Evol. Biol. 26: 2171-2183	Terrestrial	Orthoptera	Acrididae	Chorthippus parallelus	M	Adult	NA	NA	Cantabrian Mountains, Spain	1291	14	Total Body L (mm)	34.3332
Laiolo et al. 2013. J. Evol. Biol. 26: 2171-2183	Terrestrial	Orthoptera	Acrididae	Chorthippus parallelus	M	Adult	NA	NA	Cantabrian Mountains, Spain	1291	13	Total Body L (mm)	29.0086
Laiolo et al. 2013. J. Evol. Biol. 26: 2171-2183	Terrestrial	Orthoptera	Acrididae	Chorthippus parallelus	M	Adult	NA	NA	Cantabrian Mountains, Spain	1291	11.625	Total Body L (mm)	22.4969
Laiolo et al. 2013. J. Evol. Biol. 26: 2171-2183	Terrestrial	Orthoptera	Acrididae	Chorthippus parallelus	M	Adult	NA	NA	Cantabrian Mountains, Spain	1291	13	Total Body L (mm)	29.0086
Laiolo et al. 2013. J. Evol. Biol. 26: 2171-2183	Terrestrial	Orthoptera	Acrididae	Chorthippus parallelus	M	Adult	NA	NA	Cantabrian Mountains, Spain	1291	12.5	Total Body L (mm)	26.5334
Laiolo et al. 2013. J. Evol. Biol. 26: 2171-2183	Terrestrial	Orthoptera	Acrididae	Chorthippus parallelus	M	Adult	NA	NA	Cantabrian Mountains, Spain	1291	13.75	Total Body L (mm)	32.9548
Laiolo et al. 2013. J. Evol. Biol. 26: 2171-2183	Terrestrial	Orthoptera	Acrididae	Chorthippus parallelus	M	Adult	NA	NA	Cantabrian Mountains, Spain	1291	12.625	Total Body L (mm)	27.1406
Laiolo et al. 2013. J. Evol. Biol. 26: 2171-2183	Terrestrial	Orthoptera	Acrididae	Chorthippus parallelus	M	Adult	NA	NA	Cantabrian Mountains, Spain	1291	13.5	Total Body L (mm)	31.6081
Laiolo et al. 2013. J. Evol. Biol. 26: 2171-2183	Terrestrial	Orthoptera	Acrididae	Chorthippus parallelus	M	Adult	NA	NA	Cantabrian Mountains, Spain	1291	11.625	Total Body L (mm)	22.4969
Laiolo et al. 2013. J. Evol. Biol. 26: 2171-2183	Terrestrial	Orthoptera	Acrididae	Chorthippus parallelus	M	Adult	NA	NA	Cantabrian Mountains, Spain	1291	12.5	Total Body L (mm)	26.5334
Laiolo et al. 2013. J. Evol. Biol. 26: 2171-2183	Terrestrial	Orthoptera	Acrididae	Chorthippus parallelus	M	Adult	NA	NA	Cantabrian Mountains, Spain	1291	12.5	Total Body L (mm)	26.5334
Laiolo et al. 2013. J. Evol. Biol. 26: 2171-2183	Terrestrial	Orthoptera	Acrididae	Chorthippus parallelus	M	Adult	NA	NA	Cantabrian Mountains, Spain	1291	12.25	Total Body L (mm)	25.342
Laiolo et al. 2013. J. Evol. Biol. 26: 2171-2183	Terrestrial	Orthoptera	Acrididae	Chorthippus parallelus	M	Adult	NA	NA	Cantabrian Mountains, Spain	1300	16.75	Total Body L (mm)	51.6213
Laiolo et al. 2013. J. Evol. Biol. 26: 2171-2183	Terrestrial	Orthoptera	Acrididae	Chorthippus parallelus	M	Adult	NA	NA	Cantabrian Mountains, Spain	1300	15	Total Body L (mm)	40.1652
Laiolo et al. 2013. J. Evol. Biol. 26: 2171-2183	Terrestrial	Orthoptera	Acrididae	Chorthippus parallelus	M	Adult	NA	NA	Cantabrian Mountains, Spain	1300	14.375	Total Body L (mm)	36.4602
Laiolo et al. 2013. J. Evol. Biol. 26: 2171-2183	Terrestrial	Orthoptera	Acrididae	Chorthippus parallelus	M	Adult	NA	NA	Cantabrian Mountains, Spain	1300	14.375	Total Body L (mm)	36.4602
Laiolo et al. 2013. J. Evol. Biol. 26: 2171-2183	Terrestrial	Orthoptera	Acrididae	Chorthippus parallelus	M	Adult	NA	NA	Cantabrian Mountains, Spain	1300	15.375	Total Body L (mm)	42.4851
Laiolo et al. 2013. J. Evol. Biol. 26: 2171-2183	Terrestrial	Orthoptera	Acrididae	Chorthippus parallelus	M	Adult	NA	NA	Cantabrian Mountains, Spain	1300	15.75	Total Body L (mm)	44.8781
Laiolo et al. 2013. J. Evol. Biol. 26: 2171-2183	Terrestrial	Orthoptera	Acrididae	Chorthippus parallelus	M	Adult	NA	NA	Cantabrian Mountains, Spain	1300	15.75	Total Body L (mm)	44.8781
Laiolo et al. 2013. J. Evol. Biol. 26: 2171-2183	Terrestrial	Orthoptera	Acrididae	Chorthippus parallelus	M	Adult	NA	NA	Cantabrian Mountains, Spain	1300	15	Total Body L (mm)	40.1652
Laiolo et al. 2013. J. Evol. Biol. 26: 2171-2183	Terrestrial	Orthoptera	Acrididae	Chorthippus parallelus	M	Adult	NA	NA	Cantabrian Mountains, Spain	1300	14.5	Total Body L (mm)	37.1852
Laiolo et al. 2013. J. Evol. Biol. 26: 2171-2183	Terrestrial	Orthoptera	Acrididae	Chorthippus parallelus	M	Adult	NA	NA	Cantabrian Mountains, Spain	1300	15.625	Total Body L (mm)	44.0723
Laiolo et al. 2013. J. Evol. Biol. 26: 2171-2183	Terrestrial	Orthoptera	Acrididae	Chorthippus parallelus	M	Adult	NA	NA	Cantabrian Mountains, Spain	1330	14.375	Total Body L (mm)	36.4602
Laiolo et al. 2013. J. Evol. Biol. 26: 2171-2183	Terrestrial	Orthoptera	Acrididae	Chorthippus parallelus	M	Adult	NA	NA	Cantabrian Mountains, Spain	1330	13.75	Total Body L (mm)	32.9548
Laiolo et al. 2013. J. Evol. Biol. 26: 2171-2183	Terrestrial	Orthoptera	Acrididae	Chorthippus parallelus	M	Adult	NA	NA	Cantabrian Mountains, Spain	1330	14.375	Total Body L (mm)	36.4602
Laiolo et al. 2013. J. Evol. Biol. 26: 2171-2183	Terrestrial	Orthoptera	Acrididae	Chorthippus parallelus	M	Adult	NA	NA	Cantabrian Mountains, Spain	1330	13.25	Total Body L (mm)	30.2927
Laiolo et al. 2013. J. Evol. Biol. 26: 2171-2183	Terrestrial	Orthoptera	Acrididae	Chorthippus parallelus	M	Adult	NA	NA	Cantabrian Mountains, Spain	1330	13.5	Total Body L (mm)	31.6081
Laiolo et al. 2013. J. Evol. Biol. 26: 2171-2183	Terrestrial	Orthoptera	Acrididae	Chorthippus parallelus	M	Adult	NA	NA	Cantabrian Mountains, Spain	1420	15	Total Body L (mm)	40.1652
Laiolo et al. 2013. J. Evol. Biol. 26: 2171-2183	Terrestrial	Orthoptera	Acrididae	Chorthippus parallelus	M	Adult	NA	NA	Cantabrian Mountains, Spain	1420	13.375	Total Body L (mm)	30.9465
Laiolo et al. 2013. J. Evol. Biol. 26: 2171-2183	Terrestrial	Orthoptera	Acrididae	Chorthippus parallelus	M	Adult	NA	NA	Cantabrian Mountains, Spain	1420	13.75	Total Body L (mm)	32.9548
Laiolo et al. 2013. J. Evol. Biol. 26: 2171-2183	Terrestrial	Orthoptera	Acrididae	Chorthippus parallelus	M	Adult	NA	NA	Cantabrian Mountains, Spain	1420	15.125	Total Body L (mm)	40.9304
Laiolo et al. 2013. J. Evol. Biol. 26: 2171-2183	Terrestrial	Orthoptera	Acrididae	Chorthippus parallelus	M	Adult	NA	NA	Cantabrian Mountains, Spain	1420	14.75	Total Body L (mm)	38.6591
Laiolo et al. 2013. J. Evol. Biol. 26: 2171-2183	Terrestrial	Orthoptera	Acrididae	Chorthippus parallelus	M	Adult	NA	NA	Cantabrian Mountains, Spain	1420	14.5	Total Body L (mm)	37.1852
Laiolo et al. 2013. J. Evol. Biol. 26: 2171-2183	Terrestrial	Orthoptera	Acrididae	Chorthippus parallelus	M	Adult	NA	NA	Cantabrian Mountains, Spain	1420	14	Total Body L (mm)	34.3332
Laiolo et al. 2013. J. Evol. Biol. 26: 2171-2183	Terrestrial	Orthoptera	Acrididae	Chorthippus parallelus	M	Adult	NA	NA	Cantabrian Mountains, Spain	1420	14.125	Total Body L (mm)	35.0342
Laiolo et al. 2013. J. Evol. Biol. 26: 2171-2183	Terrestrial	Orthoptera	Acrididae	Chorthippus parallelus	M	Adult	NA	NA	Cantabrian Mountains, Spain	1420	15	Total Body L (mm)	40.1652
Laiolo et al. 2013. J. Evol. Biol. 26: 2171-2183	Terrestrial	Orthoptera	Acrididae	Chorthippus parallelus	M	Adult	NA	NA	Cantabrian Mountains, Spain	1420	14.625	Total Body L (mm)	37.9181
Laiolo et al. 2013. J. Evol. Biol. 26: 2171-2183	Terrestrial	Orthoptera	Acrididae	Chorthippus parallelus	M	Adult	NA	NA	Cantabrian Mountains, Spain	1420	14.375	Total Body L (mm)	36.4602
Laiolo et al. 2013. J. Evol. Biol. 26: 2171-2183	Terrestrial	Orthoptera	Acrididae	Chorthippus parallelus	M	Adult	NA	NA	Cantabrian Mountains, Spain	1465	14.625	Total Body L (mm)	37.9181
Laiolo et al. 2013. J. Evol. Biol. 26: 2171-2183	Terrestrial	Orthoptera	Acrididae	Chorthippus parallelus	M	Adult	NA	NA	Cantabrian Mountains, Spain	1550	16.25	Total Body L (mm)	48.1836
Laiolo et al. 2013. J. Evol. Biol. 26: 2171-2183	Terrestrial	Orthoptera	Acrididae	Chorthippus parallelus	M	Adult	NA	NA	Cantabrian Mountains, Spain	1550	15.25	Total Body L (mm)	41.7037
Laiolo et al. 2013. J. Evol. Biol. 26: 2171-2183	Terrestrial	Orthoptera	Acrididae	Chorthippus parallelus	M	Adult	NA	NA	Cantabrian Mountains, Spain	1550	15.375	Total Body L (mm)	42.4851
Laiolo et al. 2013. J. Evol. Biol. 26: 2171-2183	Terrestrial	Orthoptera	Acrididae	Chorthippus parallelus	M	Adult	NA	NA	Cantabrian Mountains, Spain	1550	16.25	Total Body L (mm)	48.1836
Laiolo et al. 2013. J. Evol. Biol. 26: 2171-2183	Terrestrial	Orthoptera	Acrididae	Chorthippus parallelus	M	Adult	NA	NA	Cantabrian Mountains, Spain	1550	16.625	Total Body L (mm)	50.7494
Laiolo et al. 2013. J. Evol. Biol. 26: 2171-2183	Terrestrial	Orthoptera	Acrididae	Chorthippus parallelus	M	Adult	NA	NA	Cantabrian Mountains, Spain	1550	15.75	Total Body L (mm)	44.8781
Laiolo et al. 2013. J. Evol. Biol. 26: 2171-2183	Terrestrial	Orthoptera	Acrididae	Chorthippus parallelus	M	Adult	NA	NA	Cantabrian Mountains, Spain	1550	14.625	Total Body L (mm)	37.9181
Laiolo et al. 2013. J. Evol. Biol. 26: 2171-2183	Terrestrial	Orthoptera	Acrididae	Chorthippus parallelus	M	Adult	NA	NA	Cantabrian Mountains, Spain	1550	15.125	Total Body L (mm)	40.9304
Laiolo et al. 2013. J. Evol. Biol. 26: 2171-2183	Terrestrial	Orthoptera	Acrididae	Chorthippus parallelus	M	Adult	NA	NA	Cantabrian Mountains, Spain	1550	15.625	Total Body L (mm)	44.0723
Laiolo et al. 2013. J. Evol. Biol. 26: 2171-2183	Terrestrial	Orthoptera	Acrididae	Chorthippus parallelus	M	Adult	NA	NA	Cantabrian Mountains, Spain	1550	16.25	Total Body L (mm)	48.1836
Laiolo et al. 2013. J. Evol. Biol. 26: 2171-2183	Terrestrial	Orthoptera	Acrididae	Chorthippus parallelus	M	Adult	NA	NA	Cantabrian Mountains, Spain	1600	15	Total Body L (mm)	40.1652
Laiolo et al. 2013. J. Evol. Biol. 26: 2171-2183	Terrestrial	Orthoptera	Acrididae	Chorthippus parallelus	M	Adult	NA	NA	Cantabrian Mountains, Spain	1650	14.375	Total Body L (mm)	36.4602
Laiolo et al. 2013. J. Evol. Biol. 26: 2171-2183	Terrestrial	Orthoptera	Acrididae	Chorthippus parallelus	M	Adult	NA	NA	Cantabrian Mountains, Spain	1650	15	Total Body L (mm)	40.1652
Laiolo et al. 2013. J. Evol. Biol. 26: 2171-2183	Terrestrial	Orthoptera	Acrididae	Chorthippus parallelus	M	Adult	NA	NA	Cantabrian Mountains, Spain	1650	14.375	Total Body L (mm)	36.4602
Laiolo et al. 2013. J. Evol. Biol. 26: 2171-2183	Terrestrial	Orthoptera	Acrididae	Chorthippus parallelus	M	Adult	NA	NA	Cantabrian Mountains, Spain	1660	13.875	Total Body L (mm)	33.6401
Laiolo et al. 2013. J. Evol. Biol. 26: 2171-2183	Terrestrial	Orthoptera	Acrididae	Chorthippus parallelus	M	Adult	NA	NA	Cantabrian Mountains, Spain	1660	15.75	Total Body L (mm)	44.8781
Laiolo et al. 2013. J. Evol. Biol. 26: 2171-2183	Terrestrial	Orthoptera	Acrididae	Chorthippus parallelus	M	Adult	NA	NA	Cantabrian Mountains, Spain	1660	13.75	Total Body L (mm)	32.9548
Laiolo et al. 2013. J. Evol. Biol. 26: 2171-2183	Terrestrial	Orthoptera	Acrididae	Chorthippus parallelus	M	Adult	NA	NA	Cantabrian Mountains, Spain	1660	15.625	Total Body L (mm)	44.0723
Laiolo et al. 2013. J. Evol. Biol. 26: 2171-2183	Terrestrial	Orthoptera	Acrididae	Chorthippus parallelus	M	Adult	NA	NA	Cantabrian Mountains, Spain	1660	14.5	Total Body L (mm)	37.1852
Laiolo et al. 2013. J. Evol. Biol. 26: 2171-2183	Terrestrial	Orthoptera	Acrididae	Chorthippus parallelus	M	Adult	NA	NA	Cantabrian Mountains, Spain	1660	14.5	Total Body L (mm)	37.1852
Laiolo et al. 2013. J. Evol. Biol. 26: 2171-2183	Terrestrial	Orthoptera	Acrididae	Chorthippus parallelus	M	Adult	NA	NA	Cantabrian Mountains, Spain	1660	13.75	Total Body L (mm)	32.9548
Laiolo et al. 2013. J. Evol. Biol. 26: 2171-2183	Terrestrial	Orthoptera	Acrididae	Chorthippus parallelus	M	Adult	NA	NA	Cantabrian Mountains, Spain	1660	13.75	Total Body L (mm)	32.9548
Laiolo et al. 2013. J. Evol. Biol. 26: 2171-2183	Terrestrial	Orthoptera	Acrididae	Chorthippus parallelus	M	Adult	NA	NA	Cantabrian Mountains, Spain	1660	14.75	Total Body L (mm)	38.6591
Laiolo et al. 2013. J. Evol. Biol. 26: 2171-2183	Terrestrial	Orthoptera	Acrididae	Chorthippus parallelus	M	Adult	NA	NA	Cantabrian Mountains, Spain	1660	14.125	Total Body L (mm)	35.0342
Laiolo et al. 2013. J. Evol. Biol. 26: 2171-2183	Terrestrial	Orthoptera	Acrididae	Chorthippus parallelus	M	Adult	NA	NA	Cantabrian Mountains, Spain	1660	14.375	Total Body L (mm)	36.4602
Laiolo et al. 2013. J. Evol. Biol. 26: 2171-2183	Terrestrial	Orthoptera	Acrididae	Chorthippus parallelus	M	Adult	NA	NA	Cantabrian Mountains, Spain	1660	14.75	Total Body L (mm)	38.6591
Laiolo et al. 2013. J. Evol. Biol. 26: 2171-2183	Terrestrial	Orthoptera	Acrididae	Chorthippus parallelus	M	Adult	NA	NA	Cantabrian Mountains, Spain	1660	14.125	Total Body L (mm)	35.0342
Laiolo et al. 2013. J. Evol. Biol. 26: 2171-2183	Terrestrial	Orthoptera	Acrididae	Chorthippus parallelus	M	Adult	NA	NA	Cantabrian Mountains, Spain	1660	15	Total Body L (mm)	40.1652
Laiolo et al. 2013. J. Evol. Biol. 26: 2171-2183	Terrestrial	Orthoptera	Acrididae	Chorthippus parallelus	M	Adult	NA	NA	Cantabrian Mountains, Spain	1660	13.5	Total Body L (mm)	31.6081
Laiolo et al. 2013. J. Evol. Biol. 26: 2171-2183	Terrestrial	Orthoptera	Acrididae	Chorthippus parallelus	M	Adult	NA	NA	Cantabrian Mountains, Spain	1700	16.875	Total Body L (mm)	52.5014
Laiolo et al. 2013. J. Evol. Biol. 26: 2171-2183	Terrestrial	Orthoptera	Acrididae	Chorthippus parallelus	M	Adult	NA	NA	Cantabrian Mountains, Spain	1710	14.875	Total Body L (mm)	39.4082
Laiolo et al. 2013. J. Evol. Biol. 26: 2171-2183	Terrestrial	Orthoptera	Acrididae	Chorthippus parallelus	M	Adult	NA	NA	Cantabrian Mountains, Spain	1710	14.75	Total Body L (mm)	38.6591
Laiolo et al. 2013. J. Evol. Biol. 26: 2171-2183	Terrestrial	Orthoptera	Acrididae	Chorthippus parallelus	M	Adult	NA	NA	Cantabrian Mountains, Spain	1710	15.25	Total Body L (mm)	41.7037
Laiolo et al. 2013. J. Evol. Biol. 26: 2171-2183	Terrestrial	Orthoptera	Acrididae	Chorthippus parallelus	M	Adult	NA	NA	Cantabrian Mountains, Spain	1737	13.25	Total Body L (mm)	30.2927
Laiolo et al. 2013. J. Evol. Biol. 26: 2171-2183	Terrestrial	Orthoptera	Acrididae	Chorthippus parallelus	M	Adult	NA	NA	Cantabrian Mountains, Spain	1737	13.125	Total Body L (mm)	29.6467
Laiolo et al. 2013. J. Evol. Biol. 26: 2171-2183	Terrestrial	Orthoptera	Acrididae	Chorthippus parallelus	M	Adult	NA	NA	Cantabrian Mountains, Spain	1743	14.375	Total Body L (mm)	36.4602
Laiolo et al. 2013. J. Evol. Biol. 26: 2171-2183	Terrestrial	Orthoptera	Acrididae	Chorthippus parallelus	M	Adult	NA	NA	Cantabrian Mountains, Spain	1743	14.375	Total Body L (mm)	36.4602
Laiolo et al. 2013. J. Evol. Biol. 26: 2171-2183	Terrestrial	Orthoptera	Acrididae	Chorthippus parallelus	M	Adult	NA	NA	Cantabrian Mountains, Spain	1745	14.5	Total Body L (mm)	37.1852
Laiolo et al. 2013. J. Evol. Biol. 26: 2171-2183	Terrestrial	Orthoptera	Acrididae	Chorthippus parallelus	M	Adult	NA	NA	Cantabrian Mountains, Spain	1745	16.5	Total Body L (mm)	49.8859
Laiolo et al. 2013. J. Evol. Biol. 26: 2171-2183	Terrestrial	Orthoptera	Acrididae	Chorthippus parallelus	M	Adult	NA	NA	Cantabrian Mountains, Spain	1745	14.625	Total Body L (mm)	37.9181
Laiolo et al. 2013. J. Evol. Biol. 26: 2171-2183	Terrestrial	Orthoptera	Acrididae	Chorthippus parallelus	M	Adult	NA	NA	Cantabrian Mountains, Spain	1745	15.125	Total Body L (mm)	40.9304
Laiolo et al. 2013. J. Evol. Biol. 26: 2171-2183	Terrestrial	Orthoptera	Acrididae	Chorthippus parallelus	M	Adult	NA	NA	Cantabrian Mountains, Spain	1745	13.75	Total Body L (mm)	32.9548
Laiolo et al. 2013. J. Evol. Biol. 26: 2171-2183	Terrestrial	Orthoptera	Acrididae	Chorthippus parallelus	M	Adult	NA	NA	Cantabrian Mountains, Spain	1750	10.625	Total Body L (mm)	18.3354
Laiolo et al. 2013. J. Evol. Biol. 26: 2171-2183	Terrestrial	Orthoptera	Acrididae	Chorthippus parallelus	M	Adult	NA	NA	Cantabrian Mountains, Spain	1750	13.375	Total Body L (mm)	30.9465
Laiolo et al. 2013. J. Evol. Biol. 26: 2171-2183	Terrestrial	Orthoptera	Acrididae	Chorthippus parallelus	M	Adult	NA	NA	Cantabrian Mountains, Spain	1750	13.375	Total Body L (mm)	30.9465
Laiolo et al. 2013. J. Evol. Biol. 26: 2171-2183	Terrestrial	Orthoptera	Acrididae	Chorthippus parallelus	M	Adult	NA	NA	Cantabrian Mountains, Spain	1750	13.375	Total Body L (mm)	30.9465
Laiolo et al. 2013. J. Evol. Biol. 26: 2171-2183	Terrestrial	Orthoptera	Acrididae	Chorthippus parallelus	M	Adult	NA	NA	Cantabrian Mountains, Spain	1788	13.125	Total Body L (mm)	29.6467
Laiolo et al. 2013. J. Evol. Biol. 26: 2171-2183	Terrestrial	Orthoptera	Acrididae	Chorthippus parallelus	M	Adult	NA	NA	Cantabrian Mountains, Spain	1788	15	Total Body L (mm)	40.1652
Laiolo et al. 2013. J. Evol. Biol. 26: 2171-2183	Terrestrial	Orthoptera	Acrididae	Chorthippus parallelus	M	Adult	NA	NA	Cantabrian Mountains, Spain	1850	12.75	Total Body L (mm)	27.7555
Laiolo et al. 2013. J. Evol. Biol. 26: 2171-2183	Terrestrial	Orthoptera	Acrididae	Chorthippus parallelus	M	Adult	NA	NA	Cantabrian Mountains, Spain	1918	13.125	Total Body L (mm)	29.6467
Laiolo et al. 2013. J. Evol. Biol. 26: 2171-2183	Terrestrial	Orthoptera	Acrididae	Chorthippus parallelus	M	Adult	NA	NA	Cantabrian Mountains, Spain	1918	13.125	Total Body L (mm)	29.6467
Laiolo et al. 2013. J. Evol. Biol. 26: 2171-2183	Terrestrial	Orthoptera	Acrididae	Chorthippus parallelus	M	Adult	NA	NA	Cantabrian Mountains, Spain	1918	13.125	Total Body L (mm)	29.6467
Laiolo et al. 2013. J. Evol. Biol. 26: 2171-2183	Terrestrial	Orthoptera	Acrididae	Chorthippus parallelus	M	Adult	NA	NA	Cantabrian Mountains, Spain	1918	11.75	Total Body L (mm)	23.0507
Laiolo et al. 2013. J. Evol. Biol. 26: 2171-2183	Terrestrial	Orthoptera	Acrididae	Chorthippus parallelus	M	Adult	NA	NA	Cantabrian Mountains, Spain	1981	13.75	Total Body L (mm)	32.9548
Laiolo et al. 2013. J. Evol. Biol. 26: 2171-2183	Terrestrial	Orthoptera	Acrididae	Chorthippus parallelus	M	Adult	NA	NA	Cantabrian Mountains, Spain	1981	16.875	Total Body L (mm)	52.5014
Laiolo et al. 2013. J. Evol. Biol. 26: 2171-2183	Terrestrial	Orthoptera	Acrididae	Chorthippus parallelus	M	Adult	NA	NA	Cantabrian Mountains, Spain	2046	13.125	Total Body L (mm)	29.6467
Laiolo et al. 2013. J. Evol. Biol. 26: 2171-2183	Terrestrial	Orthoptera	Acrididae	Chorthippus parallelus	M	Adult	NA	NA	Cantabrian Mountains, Spain	2046	15.125	Total Body L (mm)	40.9304
Laiolo et al. 2013. J. Evol. Biol. 26: 2171-2183	Terrestrial	Orthoptera	Acrididae	Chorthippus parallelus	M	Adult	NA	NA	Cantabrian Mountains, Spain	2060	15.375	Total Body L (mm)	42.4851
Laiolo et al. 2013. J. Evol. Biol. 26: 2171-2183	Terrestrial	Orthoptera	Acrididae	Chorthippus parallelus	M	Adult	NA	NA	Cantabrian Mountains, Spain	2060	14.375	Total Body L (mm)	36.4602
Laiolo et al. 2013. J. Evol. Biol. 26: 2171-2183	Terrestrial	Orthoptera	Acrididae	Chorthippus parallelus	M	Adult	NA	NA	Cantabrian Mountains, Spain	2060	14	Total Body L (mm)	34.3332
Laiolo et al. 2013. J. Evol. Biol. 26: 2171-2183	Terrestrial	Orthoptera	Acrididae	Chorthippus parallelus	M	Adult	NA	NA	Cantabrian Mountains, Spain	2060	14	Total Body L (mm)	34.3332
Laiolo et al. 2013. J. Evol. Biol. 26: 2171-2183	Terrestrial	Orthoptera	Acrididae	Chorthippus parallelus	M	Adult	NA	NA	Cantabrian Mountains, Spain	2060	15.625	Total Body L (mm)	44.0723
Laiolo et al. 2013. J. Evol. Biol. 26: 2171-2183	Terrestrial	Orthoptera	Acrididae	Chorthippus parallelus	M	Adult	NA	NA	Cantabrian Mountains, Spain	2060	14	Total Body L (mm)	34.3332
Laiolo et al. 2013. J. Evol. Biol. 26: 2171-2183	Terrestrial	Orthoptera	Acrididae	Chorthippus parallelus	M	Adult	NA	NA	Cantabrian Mountains, Spain	2093	14.375	Total Body L (mm)	36.4602
Laiolo et al. 2013. J. Evol. Biol. 26: 2171-2183	Terrestrial	Orthoptera	Acrididae	Chorthippus parallelus	M	Adult	NA	NA	Cantabrian Mountains, Spain	2093	14.375	Total Body L (mm)	36.4602
Laiolo et al. 2013. J. Evol. Biol. 26: 2171-2183	Terrestrial	Orthoptera	Acrididae	Chorthippus parallelus	M	Adult	NA	NA	Cantabrian Mountains, Spain	2093	14.625	Total Body L (mm)	37.9181
Laiolo et al. 2013. J. Evol. Biol. 26: 2171-2183	Terrestrial	Orthoptera	Acrididae	Chorthippus parallelus	M	Adult	NA	NA	Cantabrian Mountains, Spain	2093	15.125	Total Body L (mm)	40.9304
Laiolo et al. 2013. J. Evol. Biol. 26: 2171-2183	Terrestrial	Orthoptera	Acrididae	Chorthippus parallelus	M	Adult	NA	NA	Cantabrian Mountains, Spain	2180	14.25	Total Body L (mm)	35.7432
Laiolo et al. 2013. J. Evol. Biol. 26: 2171-2183	Terrestrial	Orthoptera	Acrididae	Chorthippus yersini	F	Adult	NA	NA	Cantabrian Mountains, Spain	900	23.75	Total Body L (mm)	114.203
Laiolo et al. 2013. J. Evol. Biol. 26: 2171-2183	Terrestrial	Orthoptera	Acrididae	Chorthippus yersini	F	Adult	NA	NA	Cantabrian Mountains, Spain	900	21.25	Total Body L (mm)	88.6815
Laiolo et al. 2013. J. Evol. Biol. 26: 2171-2183	Terrestrial	Orthoptera	Acrididae	Chorthippus yersini	F	Adult	NA	NA	Cantabrian Mountains, Spain	900	19	Total Body L (mm)	68.7551
Laiolo et al. 2013. J. Evol. Biol. 26: 2171-2183	Terrestrial	Orthoptera	Acrididae	Chorthippus yersini	F	Adult	NA	NA	Cantabrian Mountains, Spain	900	20.375	Total Body L (mm)	80.5948
Laiolo et al. 2013. J. Evol. Biol. 26: 2171-2183	Terrestrial	Orthoptera	Acrididae	Chorthippus yersini	F	Adult	NA	NA	Cantabrian Mountains, Spain	900	22.75	Total Body L (mm)	103.561
Laiolo et al. 2013. J. Evol. Biol. 26: 2171-2183	Terrestrial	Orthoptera	Acrididae	Chorthippus yersini	F	Adult	NA	NA	Cantabrian Mountains, Spain	900	22	Total Body L (mm)	95.9595
Laiolo et al. 2013. J. Evol. Biol. 26: 2171-2183	Terrestrial	Orthoptera	Acrididae	Chorthippus yersini	F	Adult	NA	NA	Cantabrian Mountains, Spain	900	24.125	Total Body L (mm)	118.345
Laiolo et al. 2013. J. Evol. Biol. 26: 2171-2183	Terrestrial	Orthoptera	Acrididae	Chorthippus yersini	F	Adult	NA	NA	Cantabrian Mountains, Spain	900	21	Total Body L (mm)	86.3268
Laiolo et al. 2013. J. Evol. Biol. 26: 2171-2183	Terrestrial	Orthoptera	Acrididae	Chorthippus yersini	F	Adult	NA	NA	Cantabrian Mountains, Spain	900	21.75	Total Body L (mm)	93.4978
Laiolo et al. 2013. J. Evol. Biol. 26: 2171-2183	Terrestrial	Orthoptera	Acrididae	Chorthippus yersini	F	Adult	NA	NA	Cantabrian Mountains, Spain	900	20	Total Body L (mm)	77.2611
Laiolo et al. 2013. J. Evol. Biol. 26: 2171-2183	Terrestrial	Orthoptera	Acrididae	Chorthippus yersini	F	Adult	NA	NA	Cantabrian Mountains, Spain	900	20.375	Total Body L (mm)	80.5948
Laiolo et al. 2013. J. Evol. Biol. 26: 2171-2183	Terrestrial	Orthoptera	Acrididae	Chorthippus yersini	F	Adult	NA	NA	Cantabrian Mountains, Spain	900	21.5	Total Body L (mm)	91.0718
Laiolo et al. 2013. J. Evol. Biol. 26: 2171-2183	Terrestrial	Orthoptera	Acrididae	Chorthippus yersini	F	Adult	NA	NA	Cantabrian Mountains, Spain	900	20	Total Body L (mm)	77.2611
Laiolo et al. 2013. J. Evol. Biol. 26: 2171-2183	Terrestrial	Orthoptera	Acrididae	Chorthippus yersini	F	Adult	NA	NA	Cantabrian Mountains, Spain	900	23.125	Total Body L (mm)	107.483
Laiolo et al. 2013. J. Evol. Biol. 26: 2171-2183	Terrestrial	Orthoptera	Acrididae	Chorthippus yersini	F	Adult	NA	NA	Cantabrian Mountains, Spain	900	20	Total Body L (mm)	77.2611
Laiolo et al. 2013. J. Evol. Biol. 26: 2171-2183	Terrestrial	Orthoptera	Acrididae	Chorthippus yersini	F	Adult	NA	NA	Cantabrian Mountains, Spain	1000	21.25	Total Body L (mm)	88.6815
Laiolo et al. 2013. J. Evol. Biol. 26: 2171-2183	Terrestrial	Orthoptera	Acrididae	Chorthippus yersini	F	Adult	NA	NA	Cantabrian Mountains, Spain	1000	22.75	Total Body L (mm)	103.561
Laiolo et al. 2013. J. Evol. Biol. 26: 2171-2183	Terrestrial	Orthoptera	Acrididae	Chorthippus yersini	F	Adult	NA	NA	Cantabrian Mountains, Spain	1000	23.125	Total Body L (mm)	107.483
Laiolo et al. 2013. J. Evol. Biol. 26: 2171-2183	Terrestrial	Orthoptera	Acrididae	Chorthippus yersini	F	Adult	NA	NA	Cantabrian Mountains, Spain	1000	21.5	Total Body L (mm)	91.0718
Laiolo et al. 2013. J. Evol. Biol. 26: 2171-2183	Terrestrial	Orthoptera	Acrididae	Chorthippus yersini	F	Adult	NA	NA	Cantabrian Mountains, Spain	1000	22.75	Total Body L (mm)	103.561
Laiolo et al. 2013. J. Evol. Biol. 26: 2171-2183	Terrestrial	Orthoptera	Acrididae	Chorthippus yersini	F	Adult	NA	NA	Cantabrian Mountains, Spain	1000	25.25	Total Body L (mm)	131.269
Laiolo et al. 2013. J. Evol. Biol. 26: 2171-2183	Terrestrial	Orthoptera	Acrididae	Chorthippus yersini	F	Adult	NA	NA	Cantabrian Mountains, Spain	1000	24.125	Total Body L (mm)	118.345
Laiolo et al. 2013. J. Evol. Biol. 26: 2171-2183	Terrestrial	Orthoptera	Acrididae	Chorthippus yersini	F	Adult	NA	NA	Cantabrian Mountains, Spain	1000	22.75	Total Body L (mm)	103.561
Laiolo et al. 2013. J. Evol. Biol. 26: 2171-2183	Terrestrial	Orthoptera	Acrididae	Chorthippus yersini	F	Adult	NA	NA	Cantabrian Mountains, Spain	1000	22.5	Total Body L (mm)	100.991
Laiolo et al. 2013. J. Evol. Biol. 26: 2171-2183	Terrestrial	Orthoptera	Acrididae	Chorthippus yersini	F	Adult	NA	NA	Cantabrian Mountains, Spain	1000	23.125	Total Body L (mm)	107.483
Laiolo et al. 2013. J. Evol. Biol. 26: 2171-2183	Terrestrial	Orthoptera	Acrididae	Chorthippus yersini	F	Adult	NA	NA	Cantabrian Mountains, Spain	1000	23.75	Total Body L (mm)	114.203
Laiolo et al. 2013. J. Evol. Biol. 26: 2171-2183	Terrestrial	Orthoptera	Acrididae	Chorthippus yersini	F	Adult	NA	NA	Cantabrian Mountains, Spain	1050	19.375	Total Body L (mm)	71.8798
Laiolo et al. 2013. J. Evol. Biol. 26: 2171-2183	Terrestrial	Orthoptera	Acrididae	Chorthippus yersini	F	Adult	NA	NA	Cantabrian Mountains, Spain	1070	23.125	Total Body L (mm)	107.483
Laiolo et al. 2013. J. Evol. Biol. 26: 2171-2183	Terrestrial	Orthoptera	Acrididae	Chorthippus yersini	F	Adult	NA	NA	Cantabrian Mountains, Spain	1070	20.625	Total Body L (mm)	82.8611
Laiolo et al. 2013. J. Evol. Biol. 26: 2171-2183	Terrestrial	Orthoptera	Acrididae	Chorthippus yersini	F	Adult	NA	NA	Cantabrian Mountains, Spain	1070	22	Total Body L (mm)	95.9595
Laiolo et al. 2013. J. Evol. Biol. 26: 2171-2183	Terrestrial	Orthoptera	Acrididae	Chorthippus yersini	F	Adult	NA	NA	Cantabrian Mountains, Spain	1070	25	Total Body L (mm)	128.332
Laiolo et al. 2013. J. Evol. Biol. 26: 2171-2183	Terrestrial	Orthoptera	Acrididae	Chorthippus yersini	F	Adult	NA	NA	Cantabrian Mountains, Spain	1070	24.125	Total Body L (mm)	118.345
Laiolo et al. 2013. J. Evol. Biol. 26: 2171-2183	Terrestrial	Orthoptera	Acrididae	Chorthippus yersini	F	Adult	NA	NA	Cantabrian Mountains, Spain	1070	25.375	Total Body L (mm)	132.751
Laiolo et al. 2013. J. Evol. Biol. 26: 2171-2183	Terrestrial	Orthoptera	Acrididae	Chorthippus yersini	F	Adult	NA	NA	Cantabrian Mountains, Spain	1070	21.375	Total Body L (mm)	89.8722
Laiolo et al. 2013. J. Evol. Biol. 26: 2171-2183	Terrestrial	Orthoptera	Acrididae	Chorthippus yersini	F	Adult	NA	NA	Cantabrian Mountains, Spain	1080	21.625	Total Body L (mm)	92.2803
Laiolo et al. 2013. J. Evol. Biol. 26: 2171-2183	Terrestrial	Orthoptera	Acrididae	Chorthippus yersini	F	Adult	NA	NA	Cantabrian Mountains, Spain	1080	22.5	Total Body L (mm)	100.991
Laiolo et al. 2013. J. Evol. Biol. 26: 2171-2183	Terrestrial	Orthoptera	Acrididae	Chorthippus yersini	F	Adult	NA	NA	Cantabrian Mountains, Spain	1080	20	Total Body L (mm)	77.2611
Laiolo et al. 2013. J. Evol. Biol. 26: 2171-2183	Terrestrial	Orthoptera	Acrididae	Chorthippus yersini	F	Adult	NA	NA	Cantabrian Mountains, Spain	1100	22.5	Total Body L (mm)	100.991
Laiolo et al. 2013. J. Evol. Biol. 26: 2171-2183	Terrestrial	Orthoptera	Acrididae	Chorthippus yersini	F	Adult	NA	NA	Cantabrian Mountains, Spain	1100	21.25	Total Body L (mm)	88.6815
Laiolo et al. 2013. J. Evol. Biol. 26: 2171-2183	Terrestrial	Orthoptera	Acrididae	Chorthippus yersini	F	Adult	NA	NA	Cantabrian Mountains, Spain	1100	23.375	Total Body L (mm)	110.144
Laiolo et al. 2013. J. Evol. Biol. 26: 2171-2183	Terrestrial	Orthoptera	Acrididae	Chorthippus yersini	F	Adult	NA	NA	Cantabrian Mountains, Spain	1100	22.5	Total Body L (mm)	100.991
Laiolo et al. 2013. J. Evol. Biol. 26: 2171-2183	Terrestrial	Orthoptera	Acrididae	Chorthippus yersini	F	Adult	NA	NA	Cantabrian Mountains, Spain	1100	21.5	Total Body L (mm)	91.0718
Laiolo et al. 2013. J. Evol. Biol. 26: 2171-2183	Terrestrial	Orthoptera	Acrididae	Chorthippus yersini	F	Adult	NA	NA	Cantabrian Mountains, Spain	1100	24.875	Total Body L (mm)	126.877
Laiolo et al. 2013. J. Evol. Biol. 26: 2171-2183	Terrestrial	Orthoptera	Acrididae	Chorthippus yersini	F	Adult	NA	NA	Cantabrian Mountains, Spain	1200	22.875	Total Body L (mm)	104.859
Laiolo et al. 2013. J. Evol. Biol. 26: 2171-2183	Terrestrial	Orthoptera	Acrididae	Chorthippus yersini	F	Adult	NA	NA	Cantabrian Mountains, Spain	1200	20.375	Total Body L (mm)	80.5948
Laiolo et al. 2013. J. Evol. Biol. 26: 2171-2183	Terrestrial	Orthoptera	Acrididae	Chorthippus yersini	F	Adult	NA	NA	Cantabrian Mountains, Spain	1200	21.25	Total Body L (mm)	88.6815
Laiolo et al. 2013. J. Evol. Biol. 26: 2171-2183	Terrestrial	Orthoptera	Acrididae	Chorthippus yersini	F	Adult	NA	NA	Cantabrian Mountains, Spain	1291	20	Total Body L (mm)	77.2611
Laiolo et al. 2013. J. Evol. Biol. 26: 2171-2183	Terrestrial	Orthoptera	Acrididae	Chorthippus yersini	F	Adult	NA	NA	Cantabrian Mountains, Spain	1300	23.125	Total Body L (mm)	107.483
Laiolo et al. 2013. J. Evol. Biol. 26: 2171-2183	Terrestrial	Orthoptera	Acrididae	Chorthippus yersini	F	Adult	NA	NA	Cantabrian Mountains, Spain	1300	24.125	Total Body L (mm)	118.345
Laiolo et al. 2013. J. Evol. Biol. 26: 2171-2183	Terrestrial	Orthoptera	Acrididae	Chorthippus yersini	F	Adult	NA	NA	Cantabrian Mountains, Spain	1300	24.625	Total Body L (mm)	123.996
Laiolo et al. 2013. J. Evol. Biol. 26: 2171-2183	Terrestrial	Orthoptera	Acrididae	Chorthippus yersini	F	Adult	NA	NA	Cantabrian Mountains, Spain	1420	21.625	Total Body L (mm)	92.2803
Laiolo et al. 2013. J. Evol. Biol. 26: 2171-2183	Terrestrial	Orthoptera	Acrididae	Chorthippus yersini	F	Adult	NA	NA	Cantabrian Mountains, Spain	1450	20	Total Body L (mm)	77.2611
Laiolo et al. 2013. J. Evol. Biol. 26: 2171-2183	Terrestrial	Orthoptera	Acrididae	Chorthippus yersini	F	Adult	NA	NA	Cantabrian Mountains, Spain	1450	20.625	Total Body L (mm)	82.8611
Laiolo et al. 2013. J. Evol. Biol. 26: 2171-2183	Terrestrial	Orthoptera	Acrididae	Chorthippus yersini	F	Adult	NA	NA	Cantabrian Mountains, Spain	1465	20.25	Total Body L (mm)	79.4748
Laiolo et al. 2013. J. Evol. Biol. 26: 2171-2183	Terrestrial	Orthoptera	Acrididae	Chorthippus yersini	F	Adult	NA	NA	Cantabrian Mountains, Spain	1465	19.375	Total Body L (mm)	71.8798
Laiolo et al. 2013. J. Evol. Biol. 26: 2171-2183	Terrestrial	Orthoptera	Acrididae	Chorthippus yersini	F	Adult	NA	NA	Cantabrian Mountains, Spain	1468	22.875	Total Body L (mm)	104.859
Laiolo et al. 2013. J. Evol. Biol. 26: 2171-2183	Terrestrial	Orthoptera	Acrididae	Chorthippus yersini	F	Adult	NA	NA	Cantabrian Mountains, Spain	1500	16.875	Total Body L (mm)	52.5014
Laiolo et al. 2013. J. Evol. Biol. 26: 2171-2183	Terrestrial	Orthoptera	Acrididae	Chorthippus yersini	F	Adult	NA	NA	Cantabrian Mountains, Spain	1500	25	Total Body L (mm)	128.332
Laiolo et al. 2013. J. Evol. Biol. 26: 2171-2183	Terrestrial	Orthoptera	Acrididae	Chorthippus yersini	F	Adult	NA	NA	Cantabrian Mountains, Spain	1500	19.875	Total Body L (mm)	76.1674
Laiolo et al. 2013. J. Evol. Biol. 26: 2171-2183	Terrestrial	Orthoptera	Acrididae	Chorthippus yersini	F	Adult	NA	NA	Cantabrian Mountains, Spain	1550	19.375	Total Body L (mm)	71.8798
Laiolo et al. 2013. J. Evol. Biol. 26: 2171-2183	Terrestrial	Orthoptera	Acrididae	Chorthippus yersini	F	Adult	NA	NA	Cantabrian Mountains, Spain	1550	22.25	Total Body L (mm)	98.4572
Laiolo et al. 2013. J. Evol. Biol. 26: 2171-2183	Terrestrial	Orthoptera	Acrididae	Chorthippus yersini	F	Adult	NA	NA	Cantabrian Mountains, Spain	1550	21.25	Total Body L (mm)	88.6815
Laiolo et al. 2013. J. Evol. Biol. 26: 2171-2183	Terrestrial	Orthoptera	Acrididae	Chorthippus yersini	F	Adult	NA	NA	Cantabrian Mountains, Spain	1550	22.625	Total Body L (mm)	102.271
Laiolo et al. 2013. J. Evol. Biol. 26: 2171-2183	Terrestrial	Orthoptera	Acrididae	Chorthippus yersini	F	Adult	NA	NA	Cantabrian Mountains, Spain	1550	22.5	Total Body L (mm)	100.991
Laiolo et al. 2013. J. Evol. Biol. 26: 2171-2183	Terrestrial	Orthoptera	Acrididae	Chorthippus yersini	F	Adult	NA	NA	Cantabrian Mountains, Spain	1550	22.5	Total Body L (mm)	100.991
Laiolo et al. 2013. J. Evol. Biol. 26: 2171-2183	Terrestrial	Orthoptera	Acrididae	Chorthippus yersini	F	Adult	NA	NA	Cantabrian Mountains, Spain	1550	20.875	Total Body L (mm)	85.1627
Laiolo et al. 2013. J. Evol. Biol. 26: 2171-2183	Terrestrial	Orthoptera	Acrididae	Chorthippus yersini	F	Adult	NA	NA	Cantabrian Mountains, Spain	1550	22.5	Total Body L (mm)	100.991
Laiolo et al. 2013. J. Evol. Biol. 26: 2171-2183	Terrestrial	Orthoptera	Acrididae	Chorthippus yersini	F	Adult	NA	NA	Cantabrian Mountains, Spain	1550	25	Total Body L (mm)	128.332
Laiolo et al. 2013. J. Evol. Biol. 26: 2171-2183	Terrestrial	Orthoptera	Acrididae	Chorthippus yersini	F	Adult	NA	NA	Cantabrian Mountains, Spain	1550	21.625	Total Body L (mm)	92.2803
Laiolo et al. 2013. J. Evol. Biol. 26: 2171-2183	Terrestrial	Orthoptera	Acrididae	Chorthippus yersini	F	Adult	NA	NA	Cantabrian Mountains, Spain	1600	22.875	Total Body L (mm)	104.859
Laiolo et al. 2013. J. Evol. Biol. 26: 2171-2183	Terrestrial	Orthoptera	Acrididae	Chorthippus yersini	F	Adult	NA	NA	Cantabrian Mountains, Spain	1600	24.5	Total Body L (mm)	122.57
Laiolo et al. 2013. J. Evol. Biol. 26: 2171-2183	Terrestrial	Orthoptera	Acrididae	Chorthippus yersini	F	Adult	NA	NA	Cantabrian Mountains, Spain	1600	18.75	Total Body L (mm)	66.7151
Laiolo et al. 2013. J. Evol. Biol. 26: 2171-2183	Terrestrial	Orthoptera	Acrididae	Chorthippus yersini	F	Adult	NA	NA	Cantabrian Mountains, Spain	1625	22.75	Total Body L (mm)	103.561
Laiolo et al. 2013. J. Evol. Biol. 26: 2171-2183	Terrestrial	Orthoptera	Acrididae	Chorthippus yersini	F	Adult	NA	NA	Cantabrian Mountains, Spain	1625	20	Total Body L (mm)	77.2611
Laiolo et al. 2013. J. Evol. Biol. 26: 2171-2183	Terrestrial	Orthoptera	Acrididae	Chorthippus yersini	F	Adult	NA	NA	Cantabrian Mountains, Spain	1625	22.25	Total Body L (mm)	98.4572
Laiolo et al. 2013. J. Evol. Biol. 26: 2171-2183	Terrestrial	Orthoptera	Acrididae	Chorthippus yersini	F	Adult	NA	NA	Cantabrian Mountains, Spain	1625	22.5	Total Body L (mm)	100.991
Laiolo et al. 2013. J. Evol. Biol. 26: 2171-2183	Terrestrial	Orthoptera	Acrididae	Chorthippus yersini	F	Adult	NA	NA	Cantabrian Mountains, Spain	1625	20.375	Total Body L (mm)	80.5948
Laiolo et al. 2013. J. Evol. Biol. 26: 2171-2183	Terrestrial	Orthoptera	Acrididae	Chorthippus yersini	F	Adult	NA	NA	Cantabrian Mountains, Spain	1650	23.75	Total Body L (mm)	114.203
Laiolo et al. 2013. J. Evol. Biol. 26: 2171-2183	Terrestrial	Orthoptera	Acrididae	Chorthippus yersini	F	Adult	NA	NA	Cantabrian Mountains, Spain	1650	23.125	Total Body L (mm)	107.483
Laiolo et al. 2013. J. Evol. Biol. 26: 2171-2183	Terrestrial	Orthoptera	Acrididae	Chorthippus yersini	F	Adult	NA	NA	Cantabrian Mountains, Spain	1650	21.25	Total Body L (mm)	88.6815
Laiolo et al. 2013. J. Evol. Biol. 26: 2171-2183	Terrestrial	Orthoptera	Acrididae	Chorthippus yersini	F	Adult	NA	NA	Cantabrian Mountains, Spain	1650	20.625	Total Body L (mm)	82.8611
Laiolo et al. 2013. J. Evol. Biol. 26: 2171-2183	Terrestrial	Orthoptera	Acrididae	Chorthippus yersini	F	Adult	NA	NA	Cantabrian Mountains, Spain	1650	21.75	Total Body L (mm)	93.4978
Laiolo et al. 2013. J. Evol. Biol. 26: 2171-2183	Terrestrial	Orthoptera	Acrididae	Chorthippus yersini	F	Adult	NA	NA	Cantabrian Mountains, Spain	1660	24.5	Total Body L (mm)	122.57
Laiolo et al. 2013. J. Evol. Biol. 26: 2171-2183	Terrestrial	Orthoptera	Acrididae	Chorthippus yersini	F	Adult	NA	NA	Cantabrian Mountains, Spain	1660	22.875	Total Body L (mm)	104.859
Laiolo et al. 2013. J. Evol. Biol. 26: 2171-2183	Terrestrial	Orthoptera	Acrididae	Chorthippus yersini	F	Adult	NA	NA	Cantabrian Mountains, Spain	1660	23.375	Total Body L (mm)	110.144
Laiolo et al. 2013. J. Evol. Biol. 26: 2171-2183	Terrestrial	Orthoptera	Acrididae	Chorthippus yersini	F	Adult	NA	NA	Cantabrian Mountains, Spain	1660	24.75	Total Body L (mm)	125.432
Laiolo et al. 2013. J. Evol. Biol. 26: 2171-2183	Terrestrial	Orthoptera	Acrididae	Chorthippus yersini	F	Adult	NA	NA	Cantabrian Mountains, Spain	1660	22.125	Total Body L (mm)	97.2039
Laiolo et al. 2013. J. Evol. Biol. 26: 2171-2183	Terrestrial	Orthoptera	Acrididae	Chorthippus yersini	F	Adult	NA	NA	Cantabrian Mountains, Spain	1660	24.625	Total Body L (mm)	123.996
Laiolo et al. 2013. J. Evol. Biol. 26: 2171-2183	Terrestrial	Orthoptera	Acrididae	Chorthippus yersini	F	Adult	NA	NA	Cantabrian Mountains, Spain	1660	23.75	Total Body L (mm)	114.203
Laiolo et al. 2013. J. Evol. Biol. 26: 2171-2183	Terrestrial	Orthoptera	Acrididae	Chorthippus yersini	F	Adult	NA	NA	Cantabrian Mountains, Spain	1660	21.875	Total Body L (mm)	94.7242
Laiolo et al. 2013. J. Evol. Biol. 26: 2171-2183	Terrestrial	Orthoptera	Acrididae	Chorthippus yersini	F	Adult	NA	NA	Cantabrian Mountains, Spain	1660	20	Total Body L (mm)	77.2611
Laiolo et al. 2013. J. Evol. Biol. 26: 2171-2183	Terrestrial	Orthoptera	Acrididae	Chorthippus yersini	F	Adult	NA	NA	Cantabrian Mountains, Spain	1660	20.625	Total Body L (mm)	82.8611
Laiolo et al. 2013. J. Evol. Biol. 26: 2171-2183	Terrestrial	Orthoptera	Acrididae	Chorthippus yersini	F	Adult	NA	NA	Cantabrian Mountains, Spain	1660	20.375	Total Body L (mm)	80.5948
Laiolo et al. 2013. J. Evol. Biol. 26: 2171-2183	Terrestrial	Orthoptera	Acrididae	Chorthippus yersini	F	Adult	NA	NA	Cantabrian Mountains, Spain	1660	21.375	Total Body L (mm)	89.8722
Laiolo et al. 2013. J. Evol. Biol. 26: 2171-2183	Terrestrial	Orthoptera	Acrididae	Chorthippus yersini	F	Adult	NA	NA	Cantabrian Mountains, Spain	1700	22.625	Total Body L (mm)	102.271
Laiolo et al. 2013. J. Evol. Biol. 26: 2171-2183	Terrestrial	Orthoptera	Acrididae	Chorthippus yersini	F	Adult	NA	NA	Cantabrian Mountains, Spain	1700	21.375	Total Body L (mm)	89.8722
Laiolo et al. 2013. J. Evol. Biol. 26: 2171-2183	Terrestrial	Orthoptera	Acrididae	Chorthippus yersini	F	Adult	NA	NA	Cantabrian Mountains, Spain	1700	23.625	Total Body L (mm)	112.841
Laiolo et al. 2013. J. Evol. Biol. 26: 2171-2183	Terrestrial	Orthoptera	Acrididae	Chorthippus yersini	F	Adult	NA	NA	Cantabrian Mountains, Spain	1700	22.75	Total Body L (mm)	103.561
Laiolo et al. 2013. J. Evol. Biol. 26: 2171-2183	Terrestrial	Orthoptera	Acrididae	Chorthippus yersini	F	Adult	NA	NA	Cantabrian Mountains, Spain	1700	25.75	Total Body L (mm)	137.254
Laiolo et al. 2013. J. Evol. Biol. 26: 2171-2183	Terrestrial	Orthoptera	Acrididae	Chorthippus yersini	F	Adult	NA	NA	Cantabrian Mountains, Spain	1700	23.625	Total Body L (mm)	112.841
Laiolo et al. 2013. J. Evol. Biol. 26: 2171-2183	Terrestrial	Orthoptera	Acrididae	Chorthippus yersini	F	Adult	NA	NA	Cantabrian Mountains, Spain	1710	22.625	Total Body L (mm)	102.271
Laiolo et al. 2013. J. Evol. Biol. 26: 2171-2183	Terrestrial	Orthoptera	Acrididae	Chorthippus yersini	F	Adult	NA	NA	Cantabrian Mountains, Spain	1710	21.875	Total Body L (mm)	94.7242
Laiolo et al. 2013. J. Evol. Biol. 26: 2171-2183	Terrestrial	Orthoptera	Acrididae	Chorthippus yersini	F	Adult	NA	NA	Cantabrian Mountains, Spain	1710	22.5	Total Body L (mm)	100.991
Laiolo et al. 2013. J. Evol. Biol. 26: 2171-2183	Terrestrial	Orthoptera	Acrididae	Chorthippus yersini	F	Adult	NA	NA	Cantabrian Mountains, Spain	1710	21.375	Total Body L (mm)	89.8722
Laiolo et al. 2013. J. Evol. Biol. 26: 2171-2183	Terrestrial	Orthoptera	Acrididae	Chorthippus yersini	F	Adult	NA	NA	Cantabrian Mountains, Spain	1710	21.5	Total Body L (mm)	91.0718
Laiolo et al. 2013. J. Evol. Biol. 26: 2171-2183	Terrestrial	Orthoptera	Acrididae	Chorthippus yersini	F	Adult	NA	NA	Cantabrian Mountains, Spain	1710	22.5	Total Body L (mm)	100.991
Laiolo et al. 2013. J. Evol. Biol. 26: 2171-2183	Terrestrial	Orthoptera	Acrididae	Chorthippus yersini	F	Adult	NA	NA	Cantabrian Mountains, Spain	1710	20	Total Body L (mm)	77.2611
Laiolo et al. 2013. J. Evol. Biol. 26: 2171-2183	Terrestrial	Orthoptera	Acrididae	Chorthippus yersini	F	Adult	NA	NA	Cantabrian Mountains, Spain	1737	18.25	Total Body L (mm)	62.738
Laiolo et al. 2013. J. Evol. Biol. 26: 2171-2183	Terrestrial	Orthoptera	Acrididae	Chorthippus yersini	F	Adult	NA	NA	Cantabrian Mountains, Spain	1745	21.625	Total Body L (mm)	92.2803
Laiolo et al. 2013. J. Evol. Biol. 26: 2171-2183	Terrestrial	Orthoptera	Acrididae	Chorthippus yersini	F	Adult	NA	NA	Cantabrian Mountains, Spain	1745	22.375	Total Body L (mm)	99.7195
Laiolo et al. 2013. J. Evol. Biol. 26: 2171-2183	Terrestrial	Orthoptera	Acrididae	Chorthippus yersini	F	Adult	NA	NA	Cantabrian Mountains, Spain	1745	23.75	Total Body L (mm)	114.203
Laiolo et al. 2013. J. Evol. Biol. 26: 2171-2183	Terrestrial	Orthoptera	Acrididae	Chorthippus yersini	F	Adult	NA	NA	Cantabrian Mountains, Spain	1745	21.25	Total Body L (mm)	88.6815
Laiolo et al. 2013. J. Evol. Biol. 26: 2171-2183	Terrestrial	Orthoptera	Acrididae	Chorthippus yersini	F	Adult	NA	NA	Cantabrian Mountains, Spain	1745	20	Total Body L (mm)	77.2611
Laiolo et al. 2013. J. Evol. Biol. 26: 2171-2183	Terrestrial	Orthoptera	Acrididae	Chorthippus yersini	F	Adult	NA	NA	Cantabrian Mountains, Spain	1745	21.25	Total Body L (mm)	88.6815
Laiolo et al. 2013. J. Evol. Biol. 26: 2171-2183	Terrestrial	Orthoptera	Acrididae	Chorthippus yersini	F	Adult	NA	NA	Cantabrian Mountains, Spain	1750	23	Total Body L (mm)	106.167
Laiolo et al. 2013. J. Evol. Biol. 26: 2171-2183	Terrestrial	Orthoptera	Acrididae	Chorthippus yersini	F	Adult	NA	NA	Cantabrian Mountains, Spain	1750	18.75	Total Body L (mm)	66.7151
Laiolo et al. 2013. J. Evol. Biol. 26: 2171-2183	Terrestrial	Orthoptera	Acrididae	Chorthippus yersini	F	Adult	NA	NA	Cantabrian Mountains, Spain	1750	22.375	Total Body L (mm)	99.7195
Laiolo et al. 2013. J. Evol. Biol. 26: 2171-2183	Terrestrial	Orthoptera	Acrididae	Chorthippus yersini	F	Adult	NA	NA	Cantabrian Mountains, Spain	1788	21.25	Total Body L (mm)	88.6815
Laiolo et al. 2013. J. Evol. Biol. 26: 2171-2183	Terrestrial	Orthoptera	Acrididae	Chorthippus yersini	F	Adult	NA	NA	Cantabrian Mountains, Spain	1788	21.5	Total Body L (mm)	91.0718
Laiolo et al. 2013. J. Evol. Biol. 26: 2171-2183	Terrestrial	Orthoptera	Acrididae	Chorthippus yersini	F	Adult	NA	NA	Cantabrian Mountains, Spain	1800	20	Total Body L (mm)	77.2611
Laiolo et al. 2013. J. Evol. Biol. 26: 2171-2183	Terrestrial	Orthoptera	Acrididae	Chorthippus yersini	F	Adult	NA	NA	Cantabrian Mountains, Spain	1800	20.25	Total Body L (mm)	79.4748
Laiolo et al. 2013. J. Evol. Biol. 26: 2171-2183	Terrestrial	Orthoptera	Acrididae	Chorthippus yersini	F	Adult	NA	NA	Cantabrian Mountains, Spain	1800	22.75	Total Body L (mm)	103.561
Laiolo et al. 2013. J. Evol. Biol. 26: 2171-2183	Terrestrial	Orthoptera	Acrididae	Chorthippus yersini	F	Adult	NA	NA	Cantabrian Mountains, Spain	1800	21.25	Total Body L (mm)	88.6815
Laiolo et al. 2013. J. Evol. Biol. 26: 2171-2183	Terrestrial	Orthoptera	Acrididae	Chorthippus yersini	F	Adult	NA	NA	Cantabrian Mountains, Spain	1800	21.875	Total Body L (mm)	94.7242
Laiolo et al. 2013. J. Evol. Biol. 26: 2171-2183	Terrestrial	Orthoptera	Acrididae	Chorthippus yersini	F	Adult	NA	NA	Cantabrian Mountains, Spain	1840	21.25	Total Body L (mm)	88.6815
Laiolo et al. 2013. J. Evol. Biol. 26: 2171-2183	Terrestrial	Orthoptera	Acrididae	Chorthippus yersini	F	Adult	NA	NA	Cantabrian Mountains, Spain	1840	19.875	Total Body L (mm)	76.1674
Laiolo et al. 2013. J. Evol. Biol. 26: 2171-2183	Terrestrial	Orthoptera	Acrididae	Chorthippus yersini	F	Adult	NA	NA	Cantabrian Mountains, Spain	1840	23.375	Total Body L (mm)	110.144
Laiolo et al. 2013. J. Evol. Biol. 26: 2171-2183	Terrestrial	Orthoptera	Acrididae	Chorthippus yersini	F	Adult	NA	NA	Cantabrian Mountains, Spain	1840	22.75	Total Body L (mm)	103.561
Laiolo et al. 2013. J. Evol. Biol. 26: 2171-2183	Terrestrial	Orthoptera	Acrididae	Chorthippus yersini	F	Adult	NA	NA	Cantabrian Mountains, Spain	1840	20.25	Total Body L (mm)	79.4748
Laiolo et al. 2013. J. Evol. Biol. 26: 2171-2183	Terrestrial	Orthoptera	Acrididae	Chorthippus yersini	F	Adult	NA	NA	Cantabrian Mountains, Spain	1840	22.5	Total Body L (mm)	100.991
Laiolo et al. 2013. J. Evol. Biol. 26: 2171-2183	Terrestrial	Orthoptera	Acrididae	Chorthippus yersini	F	Adult	NA	NA	Cantabrian Mountains, Spain	1840	23.75	Total Body L (mm)	114.203
Laiolo et al. 2013. J. Evol. Biol. 26: 2171-2183	Terrestrial	Orthoptera	Acrididae	Chorthippus yersini	F	Adult	NA	NA	Cantabrian Mountains, Spain	1840	22.75	Total Body L (mm)	103.561
Laiolo et al. 2013. J. Evol. Biol. 26: 2171-2183	Terrestrial	Orthoptera	Acrididae	Chorthippus yersini	F	Adult	NA	NA	Cantabrian Mountains, Spain	1840	20	Total Body L (mm)	77.2611
Laiolo et al. 2013. J. Evol. Biol. 26: 2171-2183	Terrestrial	Orthoptera	Acrididae	Chorthippus yersini	F	Adult	NA	NA	Cantabrian Mountains, Spain	1840	21.25	Total Body L (mm)	88.6815
Laiolo et al. 2013. J. Evol. Biol. 26: 2171-2183	Terrestrial	Orthoptera	Acrididae	Chorthippus yersini	F	Adult	NA	NA	Cantabrian Mountains, Spain	1840	20.25	Total Body L (mm)	79.4748
Laiolo et al. 2013. J. Evol. Biol. 26: 2171-2183	Terrestrial	Orthoptera	Acrididae	Chorthippus yersini	F	Adult	NA	NA	Cantabrian Mountains, Spain	1840	21.875	Total Body L (mm)	94.7242
Laiolo et al. 2013. J. Evol. Biol. 26: 2171-2183	Terrestrial	Orthoptera	Acrididae	Chorthippus yersini	F	Adult	NA	NA	Cantabrian Mountains, Spain	1850	22.125	Total Body L (mm)	97.2039
Laiolo et al. 2013. J. Evol. Biol. 26: 2171-2183	Terrestrial	Orthoptera	Acrididae	Chorthippus yersini	F	Adult	NA	NA	Cantabrian Mountains, Spain	1850	21	Total Body L (mm)	86.3268
Laiolo et al. 2013. J. Evol. Biol. 26: 2171-2183	Terrestrial	Orthoptera	Acrididae	Chorthippus yersini	F	Adult	NA	NA	Cantabrian Mountains, Spain	1850	23.125	Total Body L (mm)	107.483
Laiolo et al. 2013. J. Evol. Biol. 26: 2171-2183	Terrestrial	Orthoptera	Acrididae	Chorthippus yersini	F	Adult	NA	NA	Cantabrian Mountains, Spain	1850	20.75	Total Body L (mm)	84.0075
Laiolo et al. 2013. J. Evol. Biol. 26: 2171-2183	Terrestrial	Orthoptera	Acrididae	Chorthippus yersini	F	Adult	NA	NA	Cantabrian Mountains, Spain	1850	18.75	Total Body L (mm)	66.7151
Laiolo et al. 2013. J. Evol. Biol. 26: 2171-2183	Terrestrial	Orthoptera	Acrididae	Chorthippus yersini	F	Adult	NA	NA	Cantabrian Mountains, Spain	1900	20.875	Total Body L (mm)	85.1627
Laiolo et al. 2013. J. Evol. Biol. 26: 2171-2183	Terrestrial	Orthoptera	Acrididae	Chorthippus yersini	F	Adult	NA	NA	Cantabrian Mountains, Spain	1900	20.125	Total Body L (mm)	78.3636
Laiolo et al. 2013. J. Evol. Biol. 26: 2171-2183	Terrestrial	Orthoptera	Acrididae	Chorthippus yersini	F	Adult	NA	NA	Cantabrian Mountains, Spain	1950	21.5	Total Body L (mm)	91.0718
Laiolo et al. 2013. J. Evol. Biol. 26: 2171-2183	Terrestrial	Orthoptera	Acrididae	Chorthippus yersini	F	Adult	NA	NA	Cantabrian Mountains, Spain	1950	24	Total Body L (mm)	116.955
Laiolo et al. 2013. J. Evol. Biol. 26: 2171-2183	Terrestrial	Orthoptera	Acrididae	Chorthippus yersini	F	Adult	NA	NA	Cantabrian Mountains, Spain	1950	21.625	Total Body L (mm)	92.2803
Laiolo et al. 2013. J. Evol. Biol. 26: 2171-2183	Terrestrial	Orthoptera	Acrididae	Chorthippus yersini	F	Adult	NA	NA	Cantabrian Mountains, Spain	1950	20.25	Total Body L (mm)	79.4748
Laiolo et al. 2013. J. Evol. Biol. 26: 2171-2183	Terrestrial	Orthoptera	Acrididae	Chorthippus yersini	F	Adult	NA	NA	Cantabrian Mountains, Spain	1950	23.375	Total Body L (mm)	110.144
Laiolo et al. 2013. J. Evol. Biol. 26: 2171-2183	Terrestrial	Orthoptera	Acrididae	Chorthippus yersini	F	Adult	NA	NA	Cantabrian Mountains, Spain	1981	21.875	Total Body L (mm)	94.7242
Laiolo et al. 2013. J. Evol. Biol. 26: 2171-2183	Terrestrial	Orthoptera	Acrididae	Chorthippus yersini	F	Adult	NA	NA	Cantabrian Mountains, Spain	1990	17.75	Total Body L (mm)	58.8974
Laiolo et al. 2013. J. Evol. Biol. 26: 2171-2183	Terrestrial	Orthoptera	Acrididae	Chorthippus yersini	F	Adult	NA	NA	Cantabrian Mountains, Spain	1990	21.875	Total Body L (mm)	94.7242
Laiolo et al. 2013. J. Evol. Biol. 26: 2171-2183	Terrestrial	Orthoptera	Acrididae	Chorthippus yersini	F	Adult	NA	NA	Cantabrian Mountains, Spain	1990	22.5	Total Body L (mm)	100.991
Laiolo et al. 2013. J. Evol. Biol. 26: 2171-2183	Terrestrial	Orthoptera	Acrididae	Chorthippus yersini	F	Adult	NA	NA	Cantabrian Mountains, Spain	1990	17.5	Total Body L (mm)	57.0279
Laiolo et al. 2013. J. Evol. Biol. 26: 2171-2183	Terrestrial	Orthoptera	Acrididae	Chorthippus yersini	F	Adult	NA	NA	Cantabrian Mountains, Spain	1990	19.25	Total Body L (mm)	70.8295
Laiolo et al. 2013. J. Evol. Biol. 26: 2171-2183	Terrestrial	Orthoptera	Acrididae	Chorthippus yersini	F	Adult	NA	NA	Cantabrian Mountains, Spain	2000	23.375	Total Body L (mm)	110.144
Laiolo et al. 2013. J. Evol. Biol. 26: 2171-2183	Terrestrial	Orthoptera	Acrididae	Chorthippus yersini	F	Adult	NA	NA	Cantabrian Mountains, Spain	2000	24.75	Total Body L (mm)	125.432
Laiolo et al. 2013. J. Evol. Biol. 26: 2171-2183	Terrestrial	Orthoptera	Acrididae	Chorthippus yersini	F	Adult	NA	NA	Cantabrian Mountains, Spain	2000	22.875	Total Body L (mm)	104.859
Laiolo et al. 2013. J. Evol. Biol. 26: 2171-2183	Terrestrial	Orthoptera	Acrididae	Chorthippus yersini	F	Adult	NA	NA	Cantabrian Mountains, Spain	2000	17.5	Total Body L (mm)	57.0279
Laiolo et al. 2013. J. Evol. Biol. 26: 2171-2183	Terrestrial	Orthoptera	Acrididae	Chorthippus yersini	F	Adult	NA	NA	Cantabrian Mountains, Spain	2000	20.375	Total Body L (mm)	80.5948
Laiolo et al. 2013. J. Evol. Biol. 26: 2171-2183	Terrestrial	Orthoptera	Acrididae	Chorthippus yersini	F	Adult	NA	NA	Cantabrian Mountains, Spain	2000	23.75	Total Body L (mm)	114.203
Laiolo et al. 2013. J. Evol. Biol. 26: 2171-2183	Terrestrial	Orthoptera	Acrididae	Chorthippus yersini	F	Adult	NA	NA	Cantabrian Mountains, Spain	2000	22.125	Total Body L (mm)	97.2039
Laiolo et al. 2013. J. Evol. Biol. 26: 2171-2183	Terrestrial	Orthoptera	Acrididae	Chorthippus yersini	F	Adult	NA	NA	Cantabrian Mountains, Spain	2000	22.5	Total Body L (mm)	100.991
Laiolo et al. 2013. J. Evol. Biol. 26: 2171-2183	Terrestrial	Orthoptera	Acrididae	Chorthippus yersini	F	Adult	NA	NA	Cantabrian Mountains, Spain	2000	21.875	Total Body L (mm)	94.7242
Laiolo et al. 2013. J. Evol. Biol. 26: 2171-2183	Terrestrial	Orthoptera	Acrididae	Chorthippus yersini	F	Adult	NA	NA	Cantabrian Mountains, Spain	2046	23.125	Total Body L (mm)	107.483
Laiolo et al. 2013. J. Evol. Biol. 26: 2171-2183	Terrestrial	Orthoptera	Acrididae	Chorthippus yersini	F	Adult	NA	NA	Cantabrian Mountains, Spain	2046	20.875	Total Body L (mm)	85.1627
Laiolo et al. 2013. J. Evol. Biol. 26: 2171-2183	Terrestrial	Orthoptera	Acrididae	Chorthippus yersini	F	Adult	NA	NA	Cantabrian Mountains, Spain	2060	24.5	Total Body L (mm)	122.57
Laiolo et al. 2013. J. Evol. Biol. 26: 2171-2183	Terrestrial	Orthoptera	Acrididae	Chorthippus yersini	F	Adult	NA	NA	Cantabrian Mountains, Spain	2060	19.5	Total Body L (mm)	72.9386
Laiolo et al. 2013. J. Evol. Biol. 26: 2171-2183	Terrestrial	Orthoptera	Acrididae	Chorthippus yersini	F	Adult	NA	NA	Cantabrian Mountains, Spain	2060	23.75	Total Body L (mm)	114.203
Laiolo et al. 2013. J. Evol. Biol. 26: 2171-2183	Terrestrial	Orthoptera	Acrididae	Chorthippus yersini	F	Adult	NA	NA	Cantabrian Mountains, Spain	2060	22	Total Body L (mm)	95.9595
Laiolo et al. 2013. J. Evol. Biol. 26: 2171-2183	Terrestrial	Orthoptera	Acrididae	Chorthippus yersini	F	Adult	NA	NA	Cantabrian Mountains, Spain	2060	23	Total Body L (mm)	106.167
Laiolo et al. 2013. J. Evol. Biol. 26: 2171-2183	Terrestrial	Orthoptera	Acrididae	Chorthippus yersini	F	Adult	NA	NA	Cantabrian Mountains, Spain	2060	23.5	Total Body L (mm)	111.488
Laiolo et al. 2013. J. Evol. Biol. 26: 2171-2183	Terrestrial	Orthoptera	Acrididae	Chorthippus yersini	F	Adult	NA	NA	Cantabrian Mountains, Spain	2060	24.375	Total Body L (mm)	121.152
Laiolo et al. 2013. J. Evol. Biol. 26: 2171-2183	Terrestrial	Orthoptera	Acrididae	Chorthippus yersini	F	Adult	NA	NA	Cantabrian Mountains, Spain	2060	20.25	Total Body L (mm)	79.4748
Laiolo et al. 2013. J. Evol. Biol. 26: 2171-2183	Terrestrial	Orthoptera	Acrididae	Chorthippus yersini	F	Adult	NA	NA	Cantabrian Mountains, Spain	2060	22.125	Total Body L (mm)	97.2039
Laiolo et al. 2013. J. Evol. Biol. 26: 2171-2183	Terrestrial	Orthoptera	Acrididae	Chorthippus yersini	F	Adult	NA	NA	Cantabrian Mountains, Spain	2060	25	Total Body L (mm)	128.332
Laiolo et al. 2013. J. Evol. Biol. 26: 2171-2183	Terrestrial	Orthoptera	Acrididae	Chorthippus yersini	F	Adult	NA	NA	Cantabrian Mountains, Spain	2060	20.375	Total Body L (mm)	80.5948
Laiolo et al. 2013. J. Evol. Biol. 26: 2171-2183	Terrestrial	Orthoptera	Acrididae	Chorthippus yersini	F	Adult	NA	NA	Cantabrian Mountains, Spain	2067	22.5	Total Body L (mm)	100.991
Laiolo et al. 2013. J. Evol. Biol. 26: 2171-2183	Terrestrial	Orthoptera	Acrididae	Chorthippus yersini	F	Adult	NA	NA	Cantabrian Mountains, Spain	2067	17.75	Total Body L (mm)	58.8974
Laiolo et al. 2013. J. Evol. Biol. 26: 2171-2183	Terrestrial	Orthoptera	Acrididae	Chorthippus yersini	F	Adult	NA	NA	Cantabrian Mountains, Spain	2067	21.25	Total Body L (mm)	88.6815
Laiolo et al. 2013. J. Evol. Biol. 26: 2171-2183	Terrestrial	Orthoptera	Acrididae	Chorthippus yersini	F	Adult	NA	NA	Cantabrian Mountains, Spain	2125	16.5	Total Body L (mm)	49.8859
Laiolo et al. 2013. J. Evol. Biol. 26: 2171-2183	Terrestrial	Orthoptera	Acrididae	Chorthippus yersini	F	Adult	NA	NA	Cantabrian Mountains, Spain	2125	18.75	Total Body L (mm)	66.7151
Laiolo et al. 2013. J. Evol. Biol. 26: 2171-2183	Terrestrial	Orthoptera	Acrididae	Chorthippus yersini	F	Adult	NA	NA	Cantabrian Mountains, Spain	2125	21.5	Total Body L (mm)	91.0718
Laiolo et al. 2013. J. Evol. Biol. 26: 2171-2183	Terrestrial	Orthoptera	Acrididae	Chorthippus yersini	F	Adult	NA	NA	Cantabrian Mountains, Spain	2138	17.5	Total Body L (mm)	57.0279
Laiolo et al. 2013. J. Evol. Biol. 26: 2171-2183	Terrestrial	Orthoptera	Acrididae	Chorthippus yersini	F	Adult	NA	NA	Cantabrian Mountains, Spain	2180	21.25	Total Body L (mm)	88.6815
Laiolo et al. 2013. J. Evol. Biol. 26: 2171-2183	Terrestrial	Orthoptera	Acrididae	Chorthippus yersini	F	Adult	NA	NA	Cantabrian Mountains, Spain	2190	21.875	Total Body L (mm)	94.7242
Laiolo et al. 2013. J. Evol. Biol. 26: 2171-2183	Terrestrial	Orthoptera	Acrididae	Chorthippus yersini	F	Adult	NA	NA	Cantabrian Mountains, Spain	2190	22.5	Total Body L (mm)	100.991
Laiolo et al. 2013. J. Evol. Biol. 26: 2171-2183	Terrestrial	Orthoptera	Acrididae	Chorthippus yersini	F	Adult	NA	NA	Cantabrian Mountains, Spain	2190	20.5	Total Body L (mm)	81.7235
Laiolo et al. 2013. J. Evol. Biol. 26: 2171-2183	Terrestrial	Orthoptera	Acrididae	Chorthippus yersini	F	Adult	NA	NA	Cantabrian Mountains, Spain	2190	19.125	Total Body L (mm)	69.788
Laiolo et al. 2013. J. Evol. Biol. 26: 2171-2183	Terrestrial	Orthoptera	Acrididae	Chorthippus yersini	F	Adult	NA	NA	Cantabrian Mountains, Spain	2300	15.75	Total Body L (mm)	44.8781
Laiolo et al. 2013. J. Evol. Biol. 26: 2171-2183	Terrestrial	Orthoptera	Acrididae	Chorthippus yersini	M	Adult	NA	NA	Cantabrian Mountains, Spain	900	16	Total Body L (mm)	46.5144
Laiolo et al. 2013. J. Evol. Biol. 26: 2171-2183	Terrestrial	Orthoptera	Acrididae	Chorthippus yersini	M	Adult	NA	NA	Cantabrian Mountains, Spain	900	16.5	Total Body L (mm)	49.8859
Laiolo et al. 2013. J. Evol. Biol. 26: 2171-2183	Terrestrial	Orthoptera	Acrididae	Chorthippus yersini	M	Adult	NA	NA	Cantabrian Mountains, Spain	900	17.625	Total Body L (mm)	57.9584
Laiolo et al. 2013. J. Evol. Biol. 26: 2171-2183	Terrestrial	Orthoptera	Acrididae	Chorthippus yersini	M	Adult	NA	NA	Cantabrian Mountains, Spain	900	17	Total Body L (mm)	53.39
Laiolo et al. 2013. J. Evol. Biol. 26: 2171-2183	Terrestrial	Orthoptera	Acrididae	Chorthippus yersini	M	Adult	NA	NA	Cantabrian Mountains, Spain	900	16.75	Total Body L (mm)	51.6213
Laiolo et al. 2013. J. Evol. Biol. 26: 2171-2183	Terrestrial	Orthoptera	Acrididae	Chorthippus yersini	M	Adult	NA	NA	Cantabrian Mountains, Spain	900	16.25	Total Body L (mm)	48.1836
Laiolo et al. 2013. J. Evol. Biol. 26: 2171-2183	Terrestrial	Orthoptera	Acrididae	Chorthippus yersini	M	Adult	NA	NA	Cantabrian Mountains, Spain	900	17.625	Total Body L (mm)	57.9584
Laiolo et al. 2013. J. Evol. Biol. 26: 2171-2183	Terrestrial	Orthoptera	Acrididae	Chorthippus yersini	M	Adult	NA	NA	Cantabrian Mountains, Spain	900	17.125	Total Body L (mm)	54.2869
Laiolo et al. 2013. J. Evol. Biol. 26: 2171-2183	Terrestrial	Orthoptera	Acrididae	Chorthippus yersini	M	Adult	NA	NA	Cantabrian Mountains, Spain	900	16.25	Total Body L (mm)	48.1836
Laiolo et al. 2013. J. Evol. Biol. 26: 2171-2183	Terrestrial	Orthoptera	Acrididae	Chorthippus yersini	M	Adult	NA	NA	Cantabrian Mountains, Spain	900	16.125	Total Body L (mm)	47.3449
Laiolo et al. 2013. J. Evol. Biol. 26: 2171-2183	Terrestrial	Orthoptera	Acrididae	Chorthippus yersini	M	Adult	NA	NA	Cantabrian Mountains, Spain	900	17.25	Total Body L (mm)	55.1922
Laiolo et al. 2013. J. Evol. Biol. 26: 2171-2183	Terrestrial	Orthoptera	Acrididae	Chorthippus yersini	M	Adult	NA	NA	Cantabrian Mountains, Spain	900	17.375	Total Body L (mm)	56.1058
Laiolo et al. 2013. J. Evol. Biol. 26: 2171-2183	Terrestrial	Orthoptera	Acrididae	Chorthippus yersini	M	Adult	NA	NA	Cantabrian Mountains, Spain	900	16.75	Total Body L (mm)	51.6213
Laiolo et al. 2013. J. Evol. Biol. 26: 2171-2183	Terrestrial	Orthoptera	Acrididae	Chorthippus yersini	M	Adult	NA	NA	Cantabrian Mountains, Spain	900	13.75	Total Body L (mm)	32.9548
Laiolo et al. 2013. J. Evol. Biol. 26: 2171-2183	Terrestrial	Orthoptera	Acrididae	Chorthippus yersini	M	Adult	NA	NA	Cantabrian Mountains, Spain	900	14.75	Total Body L (mm)	38.6591
Laiolo et al. 2013. J. Evol. Biol. 26: 2171-2183	Terrestrial	Orthoptera	Acrididae	Chorthippus yersini	M	Adult	NA	NA	Cantabrian Mountains, Spain	900	14.375	Total Body L (mm)	36.4602
Laiolo et al. 2013. J. Evol. Biol. 26: 2171-2183	Terrestrial	Orthoptera	Acrididae	Chorthippus yersini	M	Adult	NA	NA	Cantabrian Mountains, Spain	1000	18.75	Total Body L (mm)	66.7151
Laiolo et al. 2013. J. Evol. Biol. 26: 2171-2183	Terrestrial	Orthoptera	Acrididae	Chorthippus yersini	M	Adult	NA	NA	Cantabrian Mountains, Spain	1000	16	Total Body L (mm)	46.5144
Laiolo et al. 2013. J. Evol. Biol. 26: 2171-2183	Terrestrial	Orthoptera	Acrididae	Chorthippus yersini	M	Adult	NA	NA	Cantabrian Mountains, Spain	1000	17.375	Total Body L (mm)	56.1058
Laiolo et al. 2013. J. Evol. Biol. 26: 2171-2183	Terrestrial	Orthoptera	Acrididae	Chorthippus yersini	M	Adult	NA	NA	Cantabrian Mountains, Spain	1050	15.25	Total Body L (mm)	41.7037
Laiolo et al. 2013. J. Evol. Biol. 26: 2171-2183	Terrestrial	Orthoptera	Acrididae	Chorthippus yersini	M	Adult	NA	NA	Cantabrian Mountains, Spain	1050	14.375	Total Body L (mm)	36.4602
Laiolo et al. 2013. J. Evol. Biol. 26: 2171-2183	Terrestrial	Orthoptera	Acrididae	Chorthippus yersini	M	Adult	NA	NA	Cantabrian Mountains, Spain	1050	14.875	Total Body L (mm)	39.4082
Laiolo et al. 2013. J. Evol. Biol. 26: 2171-2183	Terrestrial	Orthoptera	Acrididae	Chorthippus yersini	M	Adult	NA	NA	Cantabrian Mountains, Spain	1050	14.875	Total Body L (mm)	39.4082
Laiolo et al. 2013. J. Evol. Biol. 26: 2171-2183	Terrestrial	Orthoptera	Acrididae	Chorthippus yersini	M	Adult	NA	NA	Cantabrian Mountains, Spain	1070	16.5	Total Body L (mm)	49.8859
Laiolo et al. 2013. J. Evol. Biol. 26: 2171-2183	Terrestrial	Orthoptera	Acrididae	Chorthippus yersini	M	Adult	NA	NA	Cantabrian Mountains, Spain	1070	15.125	Total Body L (mm)	40.9304
Laiolo et al. 2013. J. Evol. Biol. 26: 2171-2183	Terrestrial	Orthoptera	Acrididae	Chorthippus yersini	M	Adult	NA	NA	Cantabrian Mountains, Spain	1070	15.75	Total Body L (mm)	44.8781
Laiolo et al. 2013. J. Evol. Biol. 26: 2171-2183	Terrestrial	Orthoptera	Acrididae	Chorthippus yersini	M	Adult	NA	NA	Cantabrian Mountains, Spain	1100	16.5	Total Body L (mm)	49.8859
Laiolo et al. 2013. J. Evol. Biol. 26: 2171-2183	Terrestrial	Orthoptera	Acrididae	Chorthippus yersini	M	Adult	NA	NA	Cantabrian Mountains, Spain	1100	17.5	Total Body L (mm)	57.0279
Laiolo et al. 2013. J. Evol. Biol. 26: 2171-2183	Terrestrial	Orthoptera	Acrididae	Chorthippus yersini	M	Adult	NA	NA	Cantabrian Mountains, Spain	1100	17.5	Total Body L (mm)	57.0279
Laiolo et al. 2013. J. Evol. Biol. 26: 2171-2183	Terrestrial	Orthoptera	Acrididae	Chorthippus yersini	M	Adult	NA	NA	Cantabrian Mountains, Spain	1200	17.5	Total Body L (mm)	57.0279
Laiolo et al. 2013. J. Evol. Biol. 26: 2171-2183	Terrestrial	Orthoptera	Acrididae	Chorthippus yersini	M	Adult	NA	NA	Cantabrian Mountains, Spain	1200	14.375	Total Body L (mm)	36.4602
Laiolo et al. 2013. J. Evol. Biol. 26: 2171-2183	Terrestrial	Orthoptera	Acrididae	Chorthippus yersini	M	Adult	NA	NA	Cantabrian Mountains, Spain	1200	17.125	Total Body L (mm)	54.2869
Laiolo et al. 2013. J. Evol. Biol. 26: 2171-2183	Terrestrial	Orthoptera	Acrididae	Chorthippus yersini	M	Adult	NA	NA	Cantabrian Mountains, Spain	1200	16.625	Total Body L (mm)	50.7494
Laiolo et al. 2013. J. Evol. Biol. 26: 2171-2183	Terrestrial	Orthoptera	Acrididae	Chorthippus yersini	M	Adult	NA	NA	Cantabrian Mountains, Spain	1200	15.625	Total Body L (mm)	44.0723
Laiolo et al. 2013. J. Evol. Biol. 26: 2171-2183	Terrestrial	Orthoptera	Acrididae	Chorthippus yersini	M	Adult	NA	NA	Cantabrian Mountains, Spain	1200	14	Total Body L (mm)	34.3332
Laiolo et al. 2013. J. Evol. Biol. 26: 2171-2183	Terrestrial	Orthoptera	Acrididae	Chorthippus yersini	M	Adult	NA	NA	Cantabrian Mountains, Spain	1300	17.25	Total Body L (mm)	55.1922
Laiolo et al. 2013. J. Evol. Biol. 26: 2171-2183	Terrestrial	Orthoptera	Acrididae	Chorthippus yersini	M	Adult	NA	NA	Cantabrian Mountains, Spain	1420	15.75	Total Body L (mm)	44.8781
Laiolo et al. 2013. J. Evol. Biol. 26: 2171-2183	Terrestrial	Orthoptera	Acrididae	Chorthippus yersini	M	Adult	NA	NA	Cantabrian Mountains, Spain	1420	15	Total Body L (mm)	40.1652
Laiolo et al. 2013. J. Evol. Biol. 26: 2171-2183	Terrestrial	Orthoptera	Acrididae	Chorthippus yersini	M	Adult	NA	NA	Cantabrian Mountains, Spain	1420	14.375	Total Body L (mm)	36.4602
Laiolo et al. 2013. J. Evol. Biol. 26: 2171-2183	Terrestrial	Orthoptera	Acrididae	Chorthippus yersini	M	Adult	NA	NA	Cantabrian Mountains, Spain	1420	14.125	Total Body L (mm)	35.0342
Laiolo et al. 2013. J. Evol. Biol. 26: 2171-2183	Terrestrial	Orthoptera	Acrididae	Chorthippus yersini	M	Adult	NA	NA	Cantabrian Mountains, Spain	1450	15.625	Total Body L (mm)	44.0723
Laiolo et al. 2013. J. Evol. Biol. 26: 2171-2183	Terrestrial	Orthoptera	Acrididae	Chorthippus yersini	M	Adult	NA	NA	Cantabrian Mountains, Spain	1450	15	Total Body L (mm)	40.1652
Laiolo et al. 2013. J. Evol. Biol. 26: 2171-2183	Terrestrial	Orthoptera	Acrididae	Chorthippus yersini	M	Adult	NA	NA	Cantabrian Mountains, Spain	1450	15.625	Total Body L (mm)	44.0723
Laiolo et al. 2013. J. Evol. Biol. 26: 2171-2183	Terrestrial	Orthoptera	Acrididae	Chorthippus yersini	M	Adult	NA	NA	Cantabrian Mountains, Spain	1450	15.75	Total Body L (mm)	44.8781
Laiolo et al. 2013. J. Evol. Biol. 26: 2171-2183	Terrestrial	Orthoptera	Acrididae	Chorthippus yersini	M	Adult	NA	NA	Cantabrian Mountains, Spain	1450	16.25	Total Body L (mm)	48.1836
Laiolo et al. 2013. J. Evol. Biol. 26: 2171-2183	Terrestrial	Orthoptera	Acrididae	Chorthippus yersini	M	Adult	NA	NA	Cantabrian Mountains, Spain	1465	16.875	Total Body L (mm)	52.5014
Laiolo et al. 2013. J. Evol. Biol. 26: 2171-2183	Terrestrial	Orthoptera	Acrididae	Chorthippus yersini	M	Adult	NA	NA	Cantabrian Mountains, Spain	1468	16.25	Total Body L (mm)	48.1836
Laiolo et al. 2013. J. Evol. Biol. 26: 2171-2183	Terrestrial	Orthoptera	Acrididae	Chorthippus yersini	M	Adult	NA	NA	Cantabrian Mountains, Spain	1468	13.125	Total Body L (mm)	29.6467
Laiolo et al. 2013. J. Evol. Biol. 26: 2171-2183	Terrestrial	Orthoptera	Acrididae	Chorthippus yersini	M	Adult	NA	NA	Cantabrian Mountains, Spain	1468	16.25	Total Body L (mm)	48.1836
Laiolo et al. 2013. J. Evol. Biol. 26: 2171-2183	Terrestrial	Orthoptera	Acrididae	Chorthippus yersini	M	Adult	NA	NA	Cantabrian Mountains, Spain	1468	16.125	Total Body L (mm)	47.3449
Laiolo et al. 2013. J. Evol. Biol. 26: 2171-2183	Terrestrial	Orthoptera	Acrididae	Chorthippus yersini	M	Adult	NA	NA	Cantabrian Mountains, Spain	1500	16.875	Total Body L (mm)	52.5014
Laiolo et al. 2013. J. Evol. Biol. 26: 2171-2183	Terrestrial	Orthoptera	Acrididae	Chorthippus yersini	M	Adult	NA	NA	Cantabrian Mountains, Spain	1500	16.25	Total Body L (mm)	48.1836
Laiolo et al. 2013. J. Evol. Biol. 26: 2171-2183	Terrestrial	Orthoptera	Acrididae	Chorthippus yersini	M	Adult	NA	NA	Cantabrian Mountains, Spain	1500	20.625	Total Body L (mm)	82.8611
Laiolo et al. 2013. J. Evol. Biol. 26: 2171-2183	Terrestrial	Orthoptera	Acrididae	Chorthippus yersini	M	Adult	NA	NA	Cantabrian Mountains, Spain	1500	16.125	Total Body L (mm)	47.3449
Laiolo et al. 2013. J. Evol. Biol. 26: 2171-2183	Terrestrial	Orthoptera	Acrididae	Chorthippus yersini	M	Adult	NA	NA	Cantabrian Mountains, Spain	1550	16.875	Total Body L (mm)	52.5014
Laiolo et al. 2013. J. Evol. Biol. 26: 2171-2183	Terrestrial	Orthoptera	Acrididae	Chorthippus yersini	M	Adult	NA	NA	Cantabrian Mountains, Spain	1550	16.25	Total Body L (mm)	48.1836
Laiolo et al. 2013. J. Evol. Biol. 26: 2171-2183	Terrestrial	Orthoptera	Acrididae	Chorthippus yersini	M	Adult	NA	NA	Cantabrian Mountains, Spain	1550	17.875	Total Body L (mm)	59.8448
Laiolo et al. 2013. J. Evol. Biol. 26: 2171-2183	Terrestrial	Orthoptera	Acrididae	Chorthippus yersini	M	Adult	NA	NA	Cantabrian Mountains, Spain	1550	16	Total Body L (mm)	46.5144
Laiolo et al. 2013. J. Evol. Biol. 26: 2171-2183	Terrestrial	Orthoptera	Acrididae	Chorthippus yersini	M	Adult	NA	NA	Cantabrian Mountains, Spain	1600	15.625	Total Body L (mm)	44.0723
Laiolo et al. 2013. J. Evol. Biol. 26: 2171-2183	Terrestrial	Orthoptera	Acrididae	Chorthippus yersini	M	Adult	NA	NA	Cantabrian Mountains, Spain	1625	15	Total Body L (mm)	40.1652
Laiolo et al. 2013. J. Evol. Biol. 26: 2171-2183	Terrestrial	Orthoptera	Acrididae	Chorthippus yersini	M	Adult	NA	NA	Cantabrian Mountains, Spain	1625	16.5	Total Body L (mm)	49.8859
Laiolo et al. 2013. J. Evol. Biol. 26: 2171-2183	Terrestrial	Orthoptera	Acrididae	Chorthippus yersini	M	Adult	NA	NA	Cantabrian Mountains, Spain	1625	15.375	Total Body L (mm)	42.4851
Laiolo et al. 2013. J. Evol. Biol. 26: 2171-2183	Terrestrial	Orthoptera	Acrididae	Chorthippus yersini	M	Adult	NA	NA	Cantabrian Mountains, Spain	1625	15.625	Total Body L (mm)	44.0723
Laiolo et al. 2013. J. Evol. Biol. 26: 2171-2183	Terrestrial	Orthoptera	Acrididae	Chorthippus yersini	M	Adult	NA	NA	Cantabrian Mountains, Spain	1650	17.5	Total Body L (mm)	57.0279
Laiolo et al. 2013. J. Evol. Biol. 26: 2171-2183	Terrestrial	Orthoptera	Acrididae	Chorthippus yersini	M	Adult	NA	NA	Cantabrian Mountains, Spain	1650	15.25	Total Body L (mm)	41.7037
Laiolo et al. 2013. J. Evol. Biol. 26: 2171-2183	Terrestrial	Orthoptera	Acrididae	Chorthippus yersini	M	Adult	NA	NA	Cantabrian Mountains, Spain	1650	16.5	Total Body L (mm)	49.8859
Laiolo et al. 2013. J. Evol. Biol. 26: 2171-2183	Terrestrial	Orthoptera	Acrididae	Chorthippus yersini	M	Adult	NA	NA	Cantabrian Mountains, Spain	1660	19	Total Body L (mm)	68.7551
Laiolo et al. 2013. J. Evol. Biol. 26: 2171-2183	Terrestrial	Orthoptera	Acrididae	Chorthippus yersini	M	Adult	NA	NA	Cantabrian Mountains, Spain	1660	15.25	Total Body L (mm)	41.7037
Laiolo et al. 2013. J. Evol. Biol. 26: 2171-2183	Terrestrial	Orthoptera	Acrididae	Chorthippus yersini	M	Adult	NA	NA	Cantabrian Mountains, Spain	1700	17.375	Total Body L (mm)	56.1058
Laiolo et al. 2013. J. Evol. Biol. 26: 2171-2183	Terrestrial	Orthoptera	Acrididae	Chorthippus yersini	M	Adult	NA	NA	Cantabrian Mountains, Spain	1700	17.5	Total Body L (mm)	57.0279
Laiolo et al. 2013. J. Evol. Biol. 26: 2171-2183	Terrestrial	Orthoptera	Acrididae	Chorthippus yersini	M	Adult	NA	NA	Cantabrian Mountains, Spain	1700	19.125	Total Body L (mm)	69.788
Laiolo et al. 2013. J. Evol. Biol. 26: 2171-2183	Terrestrial	Orthoptera	Acrididae	Chorthippus yersini	M	Adult	NA	NA	Cantabrian Mountains, Spain	1710	18.125	Total Body L (mm)	61.7651
Laiolo et al. 2013. J. Evol. Biol. 26: 2171-2183	Terrestrial	Orthoptera	Acrididae	Chorthippus yersini	M	Adult	NA	NA	Cantabrian Mountains, Spain	1710	15.375	Total Body L (mm)	42.4851
Laiolo et al. 2013. J. Evol. Biol. 26: 2171-2183	Terrestrial	Orthoptera	Acrididae	Chorthippus yersini	M	Adult	NA	NA	Cantabrian Mountains, Spain	1737	15	Total Body L (mm)	40.1652
Laiolo et al. 2013. J. Evol. Biol. 26: 2171-2183	Terrestrial	Orthoptera	Acrididae	Chorthippus yersini	M	Adult	NA	NA	Cantabrian Mountains, Spain	1737	15	Total Body L (mm)	40.1652
Laiolo et al. 2013. J. Evol. Biol. 26: 2171-2183	Terrestrial	Orthoptera	Acrididae	Chorthippus yersini	M	Adult	NA	NA	Cantabrian Mountains, Spain	1743	16.875	Total Body L (mm)	52.5014
Laiolo et al. 2013. J. Evol. Biol. 26: 2171-2183	Terrestrial	Orthoptera	Acrididae	Chorthippus yersini	M	Adult	NA	NA	Cantabrian Mountains, Spain	1745	17.125	Total Body L (mm)	54.2869
Laiolo et al. 2013. J. Evol. Biol. 26: 2171-2183	Terrestrial	Orthoptera	Acrididae	Chorthippus yersini	M	Adult	NA	NA	Cantabrian Mountains, Spain	1745	16.25	Total Body L (mm)	48.1836
Laiolo et al. 2013. J. Evol. Biol. 26: 2171-2183	Terrestrial	Orthoptera	Acrididae	Chorthippus yersini	M	Adult	NA	NA	Cantabrian Mountains, Spain	1745	17.5	Total Body L (mm)	57.0279
Laiolo et al. 2013. J. Evol. Biol. 26: 2171-2183	Terrestrial	Orthoptera	Acrididae	Chorthippus yersini	M	Adult	NA	NA	Cantabrian Mountains, Spain	1745	15.25	Total Body L (mm)	41.7037
Laiolo et al. 2013. J. Evol. Biol. 26: 2171-2183	Terrestrial	Orthoptera	Acrididae	Chorthippus yersini	M	Adult	NA	NA	Cantabrian Mountains, Spain	1745	16.25	Total Body L (mm)	48.1836
Laiolo et al. 2013. J. Evol. Biol. 26: 2171-2183	Terrestrial	Orthoptera	Acrididae	Chorthippus yersini	M	Adult	NA	NA	Cantabrian Mountains, Spain	1745	15.125	Total Body L (mm)	40.9304
Laiolo et al. 2013. J. Evol. Biol. 26: 2171-2183	Terrestrial	Orthoptera	Acrididae	Chorthippus yersini	M	Adult	NA	NA	Cantabrian Mountains, Spain	1745	15.25	Total Body L (mm)	41.7037
Laiolo et al. 2013. J. Evol. Biol. 26: 2171-2183	Terrestrial	Orthoptera	Acrididae	Chorthippus yersini	M	Adult	NA	NA	Cantabrian Mountains, Spain	1750	16.625	Total Body L (mm)	50.7494
Laiolo et al. 2013. J. Evol. Biol. 26: 2171-2183	Terrestrial	Orthoptera	Acrididae	Chorthippus yersini	M	Adult	NA	NA	Cantabrian Mountains, Spain	1750	16.25	Total Body L (mm)	48.1836
Laiolo et al. 2013. J. Evol. Biol. 26: 2171-2183	Terrestrial	Orthoptera	Acrididae	Chorthippus yersini	M	Adult	NA	NA	Cantabrian Mountains, Spain	1750	16	Total Body L (mm)	46.5144
Laiolo et al. 2013. J. Evol. Biol. 26: 2171-2183	Terrestrial	Orthoptera	Acrididae	Chorthippus yersini	M	Adult	NA	NA	Cantabrian Mountains, Spain	1788	16	Total Body L (mm)	46.5144
Laiolo et al. 2013. J. Evol. Biol. 26: 2171-2183	Terrestrial	Orthoptera	Acrididae	Chorthippus yersini	M	Adult	NA	NA	Cantabrian Mountains, Spain	1800	15.625	Total Body L (mm)	44.0723
Laiolo et al. 2013. J. Evol. Biol. 26: 2171-2183	Terrestrial	Orthoptera	Acrididae	Chorthippus yersini	M	Adult	NA	NA	Cantabrian Mountains, Spain	1800	15.625	Total Body L (mm)	44.0723
Laiolo et al. 2013. J. Evol. Biol. 26: 2171-2183	Terrestrial	Orthoptera	Acrididae	Chorthippus yersini	M	Adult	NA	NA	Cantabrian Mountains, Spain	1800	16.25	Total Body L (mm)	48.1836
Laiolo et al. 2013. J. Evol. Biol. 26: 2171-2183	Terrestrial	Orthoptera	Acrididae	Chorthippus yersini	M	Adult	NA	NA	Cantabrian Mountains, Spain	1800	15.5	Total Body L (mm)	43.2746
Laiolo et al. 2013. J. Evol. Biol. 26: 2171-2183	Terrestrial	Orthoptera	Acrididae	Chorthippus yersini	M	Adult	NA	NA	Cantabrian Mountains, Spain	1800	15.25	Total Body L (mm)	41.7037
Laiolo et al. 2013. J. Evol. Biol. 26: 2171-2183	Terrestrial	Orthoptera	Acrididae	Chorthippus yersini	M	Adult	NA	NA	Cantabrian Mountains, Spain	1840	16.25	Total Body L (mm)	48.1836
Laiolo et al. 2013. J. Evol. Biol. 26: 2171-2183	Terrestrial	Orthoptera	Acrididae	Chorthippus yersini	M	Adult	NA	NA	Cantabrian Mountains, Spain	1840	14.75	Total Body L (mm)	38.6591
Laiolo et al. 2013. J. Evol. Biol. 26: 2171-2183	Terrestrial	Orthoptera	Acrididae	Chorthippus yersini	M	Adult	NA	NA	Cantabrian Mountains, Spain	1843	14.75	Total Body L (mm)	38.6591
Laiolo et al. 2013. J. Evol. Biol. 26: 2171-2183	Terrestrial	Orthoptera	Acrididae	Chorthippus yersini	M	Adult	NA	NA	Cantabrian Mountains, Spain	1843	15.625	Total Body L (mm)	44.0723
Laiolo et al. 2013. J. Evol. Biol. 26: 2171-2183	Terrestrial	Orthoptera	Acrididae	Chorthippus yersini	M	Adult	NA	NA	Cantabrian Mountains, Spain	1850	17.5	Total Body L (mm)	57.0279
Laiolo et al. 2013. J. Evol. Biol. 26: 2171-2183	Terrestrial	Orthoptera	Acrididae	Chorthippus yersini	M	Adult	NA	NA	Cantabrian Mountains, Spain	1850	16.5	Total Body L (mm)	49.8859
Laiolo et al. 2013. J. Evol. Biol. 26: 2171-2183	Terrestrial	Orthoptera	Acrididae	Chorthippus yersini	M	Adult	NA	NA	Cantabrian Mountains, Spain	1850	15.375	Total Body L (mm)	42.4851
Laiolo et al. 2013. J. Evol. Biol. 26: 2171-2183	Terrestrial	Orthoptera	Acrididae	Chorthippus yersini	M	Adult	NA	NA	Cantabrian Mountains, Spain	1850	18.125	Total Body L (mm)	61.7651
Laiolo et al. 2013. J. Evol. Biol. 26: 2171-2183	Terrestrial	Orthoptera	Acrididae	Chorthippus yersini	M	Adult	NA	NA	Cantabrian Mountains, Spain	1850	15.625	Total Body L (mm)	44.0723
Laiolo et al. 2013. J. Evol. Biol. 26: 2171-2183	Terrestrial	Orthoptera	Acrididae	Chorthippus yersini	M	Adult	NA	NA	Cantabrian Mountains, Spain	1850	15.25	Total Body L (mm)	41.7037
Laiolo et al. 2013. J. Evol. Biol. 26: 2171-2183	Terrestrial	Orthoptera	Acrididae	Chorthippus yersini	M	Adult	NA	NA	Cantabrian Mountains, Spain	1850	15.875	Total Body L (mm)	45.6922
Laiolo et al. 2013. J. Evol. Biol. 26: 2171-2183	Terrestrial	Orthoptera	Acrididae	Chorthippus yersini	M	Adult	NA	NA	Cantabrian Mountains, Spain	1900	16.25	Total Body L (mm)	48.1836
Laiolo et al. 2013. J. Evol. Biol. 26: 2171-2183	Terrestrial	Orthoptera	Acrididae	Chorthippus yersini	M	Adult	NA	NA	Cantabrian Mountains, Spain	1900	16.75	Total Body L (mm)	51.6213
Laiolo et al. 2013. J. Evol. Biol. 26: 2171-2183	Terrestrial	Orthoptera	Acrididae	Chorthippus yersini	M	Adult	NA	NA	Cantabrian Mountains, Spain	1950	16.25	Total Body L (mm)	48.1836
Laiolo et al. 2013. J. Evol. Biol. 26: 2171-2183	Terrestrial	Orthoptera	Acrididae	Chorthippus yersini	M	Adult	NA	NA	Cantabrian Mountains, Spain	1950	16.5	Total Body L (mm)	49.8859
Laiolo et al. 2013. J. Evol. Biol. 26: 2171-2183	Terrestrial	Orthoptera	Acrididae	Chorthippus yersini	M	Adult	NA	NA	Cantabrian Mountains, Spain	1990	19.375	Total Body L (mm)	71.8798
Laiolo et al. 2013. J. Evol. Biol. 26: 2171-2183	Terrestrial	Orthoptera	Acrididae	Chorthippus yersini	M	Adult	NA	NA	Cantabrian Mountains, Spain	2000	19.25	Total Body L (mm)	70.8295
Laiolo et al. 2013. J. Evol. Biol. 26: 2171-2183	Terrestrial	Orthoptera	Acrididae	Chorthippus yersini	M	Adult	NA	NA	Cantabrian Mountains, Spain	2000	18.875	Total Body L (mm)	67.7307
Laiolo et al. 2013. J. Evol. Biol. 26: 2171-2183	Terrestrial	Orthoptera	Acrididae	Chorthippus yersini	M	Adult	NA	NA	Cantabrian Mountains, Spain	2000	17.375	Total Body L (mm)	56.1058
Laiolo et al. 2013. J. Evol. Biol. 26: 2171-2183	Terrestrial	Orthoptera	Acrididae	Chorthippus yersini	M	Adult	NA	NA	Cantabrian Mountains, Spain	2000	15	Total Body L (mm)	40.1652
Laiolo et al. 2013. J. Evol. Biol. 26: 2171-2183	Terrestrial	Orthoptera	Acrididae	Chorthippus yersini	M	Adult	NA	NA	Cantabrian Mountains, Spain	2000	16.75	Total Body L (mm)	51.6213
Laiolo et al. 2013. J. Evol. Biol. 26: 2171-2183	Terrestrial	Orthoptera	Acrididae	Chorthippus yersini	M	Adult	NA	NA	Cantabrian Mountains, Spain	2000	17.75	Total Body L (mm)	58.8974
Laiolo et al. 2013. J. Evol. Biol. 26: 2171-2183	Terrestrial	Orthoptera	Acrididae	Chorthippus yersini	M	Adult	NA	NA	Cantabrian Mountains, Spain	2000	16.5	Total Body L (mm)	49.8859
Laiolo et al. 2013. J. Evol. Biol. 26: 2171-2183	Terrestrial	Orthoptera	Acrididae	Chorthippus yersini	M	Adult	NA	NA	Cantabrian Mountains, Spain	2000	14	Total Body L (mm)	34.3332
Laiolo et al. 2013. J. Evol. Biol. 26: 2171-2183	Terrestrial	Orthoptera	Acrididae	Chorthippus yersini	M	Adult	NA	NA	Cantabrian Mountains, Spain	2000	15.625	Total Body L (mm)	44.0723
Laiolo et al. 2013. J. Evol. Biol. 26: 2171-2183	Terrestrial	Orthoptera	Acrididae	Chorthippus yersini	M	Adult	NA	NA	Cantabrian Mountains, Spain	2000	16.5	Total Body L (mm)	49.8859
Laiolo et al. 2013. J. Evol. Biol. 26: 2171-2183	Terrestrial	Orthoptera	Acrididae	Chorthippus yersini	M	Adult	NA	NA	Cantabrian Mountains, Spain	2060	17	Total Body L (mm)	53.39
Laiolo et al. 2013. J. Evol. Biol. 26: 2171-2183	Terrestrial	Orthoptera	Acrididae	Chorthippus yersini	M	Adult	NA	NA	Cantabrian Mountains, Spain	2060	18.375	Total Body L (mm)	63.7194
Laiolo et al. 2013. J. Evol. Biol. 26: 2171-2183	Terrestrial	Orthoptera	Acrididae	Chorthippus yersini	M	Adult	NA	NA	Cantabrian Mountains, Spain	2060	17.5	Total Body L (mm)	57.0279
Laiolo et al. 2013. J. Evol. Biol. 26: 2171-2183	Terrestrial	Orthoptera	Acrididae	Chorthippus yersini	M	Adult	NA	NA	Cantabrian Mountains, Spain	2060	17.125	Total Body L (mm)	54.2869
Laiolo et al. 2013. J. Evol. Biol. 26: 2171-2183	Terrestrial	Orthoptera	Acrididae	Chorthippus yersini	M	Adult	NA	NA	Cantabrian Mountains, Spain	2060	18.75	Total Body L (mm)	66.7151
Laiolo et al. 2013. J. Evol. Biol. 26: 2171-2183	Terrestrial	Orthoptera	Acrididae	Chorthippus yersini	M	Adult	NA	NA	Cantabrian Mountains, Spain	2067	15.125	Total Body L (mm)	40.9304
Laiolo et al. 2013. J. Evol. Biol. 26: 2171-2183	Terrestrial	Orthoptera	Acrididae	Chorthippus yersini	M	Adult	NA	NA	Cantabrian Mountains, Spain	2067	16	Total Body L (mm)	46.5144
Laiolo et al. 2013. J. Evol. Biol. 26: 2171-2183	Terrestrial	Orthoptera	Acrididae	Chorthippus yersini	M	Adult	NA	NA	Cantabrian Mountains, Spain	2093	16.625	Total Body L (mm)	50.7494
Laiolo et al. 2013. J. Evol. Biol. 26: 2171-2183	Terrestrial	Orthoptera	Acrididae	Chorthippus yersini	M	Adult	NA	NA	Cantabrian Mountains, Spain	2093	15.625	Total Body L (mm)	44.0723
Laiolo et al. 2013. J. Evol. Biol. 26: 2171-2183	Terrestrial	Orthoptera	Acrididae	Chorthippus yersini	M	Adult	NA	NA	Cantabrian Mountains, Spain	2103	15.5	Total Body L (mm)	43.2746
Laiolo et al. 2013. J. Evol. Biol. 26: 2171-2183	Terrestrial	Orthoptera	Acrididae	Chorthippus yersini	M	Adult	NA	NA	Cantabrian Mountains, Spain	2180	16.25	Total Body L (mm)	48.1836
Laiolo et al. 2013. J. Evol. Biol. 26: 2171-2183	Terrestrial	Orthoptera	Acrididae	Chorthippus yersini	M	Adult	NA	NA	Cantabrian Mountains, Spain	2190	15.375	Total Body L (mm)	42.4851
Laiolo et al. 2013. J. Evol. Biol. 26: 2171-2183	Terrestrial	Orthoptera	Acrididae	Chorthippus yersini	M	Adult	NA	NA	Cantabrian Mountains, Spain	2190	15.75	Total Body L (mm)	44.8781
Laiolo et al. 2013. J. Evol. Biol. 26: 2171-2183	Terrestrial	Orthoptera	Acrididae	Chorthippus yersini	M	Adult	NA	NA	Cantabrian Mountains, Spain	2190	15.75	Total Body L (mm)	44.8781
Laiolo et al. 2013. J. Evol. Biol. 26: 2171-2183	Terrestrial	Orthoptera	Acrididae	Chorthippus yersini	M	Adult	NA	NA	Cantabrian Mountains, Spain	2300	16.25	Total Body L (mm)	48.1836
Laiolo et al. 2013. J. Evol. Biol. 26: 2171-2183	Terrestrial	Orthoptera	Acrididae	Myrmeleotettix maculatus	F	Adult	NA	NA	Cantabrian Mountains, Spain	1550	16.25	Total Body L (mm)	48.1836
Laiolo et al. 2013. J. Evol. Biol. 26: 2171-2183	Terrestrial	Orthoptera	Acrididae	Myrmeleotettix maculatus	F	Adult	NA	NA	Cantabrian Mountains, Spain	1660	16.875	Total Body L (mm)	52.5014
Laiolo et al. 2013. J. Evol. Biol. 26: 2171-2183	Terrestrial	Orthoptera	Acrididae	Myrmeleotettix maculatus	F	Adult	NA	NA	Cantabrian Mountains, Spain	1660	16.875	Total Body L (mm)	52.5014
Laiolo et al. 2013. J. Evol. Biol. 26: 2171-2183	Terrestrial	Orthoptera	Acrididae	Myrmeleotettix maculatus	F	Adult	NA	NA	Cantabrian Mountains, Spain	1660	16.25	Total Body L (mm)	48.1836
Laiolo et al. 2013. J. Evol. Biol. 26: 2171-2183	Terrestrial	Orthoptera	Acrididae	Myrmeleotettix maculatus	F	Adult	NA	NA	Cantabrian Mountains, Spain	1750	14	Total Body L (mm)	34.3332
Laiolo et al. 2013. J. Evol. Biol. 26: 2171-2183	Terrestrial	Orthoptera	Acrididae	Myrmeleotettix maculatus	F	Adult	NA	NA	Cantabrian Mountains, Spain	2000	17	Total Body L (mm)	53.39
Laiolo et al. 2013. J. Evol. Biol. 26: 2171-2183	Terrestrial	Orthoptera	Acrididae	Myrmeleotettix maculatus	F	Adult	NA	NA	Cantabrian Mountains, Spain	2000	15.375	Total Body L (mm)	42.4851
Laiolo et al. 2013. J. Evol. Biol. 26: 2171-2183	Terrestrial	Orthoptera	Acrididae	Myrmeleotettix maculatus	F	Adult	NA	NA	Cantabrian Mountains, Spain	2000	15	Total Body L (mm)	40.1652
Laiolo et al. 2013. J. Evol. Biol. 26: 2171-2183	Terrestrial	Orthoptera	Acrididae	Myrmeleotettix maculatus	F	Adult	NA	NA	Cantabrian Mountains, Spain	2000	15	Total Body L (mm)	40.1652
Laiolo et al. 2013. J. Evol. Biol. 26: 2171-2183	Terrestrial	Orthoptera	Acrididae	Myrmeleotettix maculatus	F	Adult	NA	NA	Cantabrian Mountains, Spain	2000	18.125	Total Body L (mm)	61.7651
Laiolo et al. 2013. J. Evol. Biol. 26: 2171-2183	Terrestrial	Orthoptera	Acrididae	Myrmeleotettix maculatus	F	Adult	NA	NA	Cantabrian Mountains, Spain	2067	15	Total Body L (mm)	40.1652
Laiolo et al. 2013. J. Evol. Biol. 26: 2171-2183	Terrestrial	Orthoptera	Acrididae	Myrmeleotettix maculatus	F	Adult	NA	NA	Cantabrian Mountains, Spain	2125	15.625	Total Body L (mm)	44.0723
Laiolo et al. 2013. J. Evol. Biol. 26: 2171-2183	Terrestrial	Orthoptera	Acrididae	Myrmeleotettix maculatus	F	Adult	NA	NA	Cantabrian Mountains, Spain	2125	15.75	Total Body L (mm)	44.8781
Laiolo et al. 2013. J. Evol. Biol. 26: 2171-2183	Terrestrial	Orthoptera	Acrididae	Myrmeleotettix maculatus	F	Adult	NA	NA	Cantabrian Mountains, Spain	2125	15	Total Body L (mm)	40.1652
Laiolo et al. 2013. J. Evol. Biol. 26: 2171-2183	Terrestrial	Orthoptera	Acrididae	Myrmeleotettix maculatus	F	Adult	NA	NA	Cantabrian Mountains, Spain	2125	15	Total Body L (mm)	40.1652
Laiolo et al. 2013. J. Evol. Biol. 26: 2171-2183	Terrestrial	Orthoptera	Acrididae	Myrmeleotettix maculatus	M	Adult	NA	NA	Cantabrian Mountains, Spain	2000	12.5	Total Body L (mm)	26.5334
Laiolo et al. 2013. J. Evol. Biol. 26: 2171-2183	Terrestrial	Orthoptera	Acrididae	Myrmeleotettix maculatus	M	Adult	NA	NA	Cantabrian Mountains, Spain	2000	12.5	Total Body L (mm)	26.5334
Laiolo et al. 2013. J. Evol. Biol. 26: 2171-2183	Terrestrial	Orthoptera	Acrididae	Myrmeleotettix maculatus	M	Adult	NA	NA	Cantabrian Mountains, Spain	2000	12.5	Total Body L (mm)	26.5334
Laiolo et al. 2013. J. Evol. Biol. 26: 2171-2183	Terrestrial	Orthoptera	Acrididae	Myrmeleotettix maculatus	M	Adult	NA	NA	Cantabrian Mountains, Spain	2125	12.75	Total Body L (mm)	27.7555
Laiolo et al. 2013. J. Evol. Biol. 26: 2171-2183	Terrestrial	Orthoptera	Acrididae	Myrmeleotettix maculatus	M	Adult	NA	NA	Cantabrian Mountains, Spain	2180	13	Total Body L (mm)	29.0086
Laiolo et al. 2013. J. Evol. Biol. 26: 2171-2183	Terrestrial	Orthoptera	Acrididae	Omocestus kaesneri	F	Adult	NA	NA	Cantabrian Mountains, Spain	1000	23.125	Total Body L (mm)	107.483
Laiolo et al. 2013. J. Evol. Biol. 26: 2171-2183	Terrestrial	Orthoptera	Acrididae	Omocestus kaesneri	F	Adult	NA	NA	Cantabrian Mountains, Spain	1000	22.625	Total Body L (mm)	102.271
Laiolo et al. 2013. J. Evol. Biol. 26: 2171-2183	Terrestrial	Orthoptera	Acrididae	Omocestus kaesneri	F	Adult	NA	NA	Cantabrian Mountains, Spain	1000	24	Total Body L (mm)	116.955
Laiolo et al. 2013. J. Evol. Biol. 26: 2171-2183	Terrestrial	Orthoptera	Acrididae	Omocestus kaesneri	F	Adult	NA	NA	Cantabrian Mountains, Spain	1000	22.875	Total Body L (mm)	104.859
Laiolo et al. 2013. J. Evol. Biol. 26: 2171-2183	Terrestrial	Orthoptera	Acrididae	Omocestus kaesneri	F	Adult	NA	NA	Cantabrian Mountains, Spain	1100	21.875	Total Body L (mm)	94.7242
Laiolo et al. 2013. J. Evol. Biol. 26: 2171-2183	Terrestrial	Orthoptera	Acrididae	Omocestus kaesneri	F	Adult	NA	NA	Cantabrian Mountains, Spain	1200	22.5	Total Body L (mm)	100.991
Laiolo et al. 2013. J. Evol. Biol. 26: 2171-2183	Terrestrial	Orthoptera	Acrididae	Omocestus kaesneri	F	Adult	NA	NA	Cantabrian Mountains, Spain	1200	21.25	Total Body L (mm)	88.6815
Laiolo et al. 2013. J. Evol. Biol. 26: 2171-2183	Terrestrial	Orthoptera	Acrididae	Omocestus kaesneri	F	Adult	NA	NA	Cantabrian Mountains, Spain	1200	25.75	Total Body L (mm)	137.254
Laiolo et al. 2013. J. Evol. Biol. 26: 2171-2183	Terrestrial	Orthoptera	Acrididae	Omocestus kaesneri	F	Adult	NA	NA	Cantabrian Mountains, Spain	1291	19	Total Body L (mm)	68.7551
Laiolo et al. 2013. J. Evol. Biol. 26: 2171-2183	Terrestrial	Orthoptera	Acrididae	Omocestus kaesneri	F	Adult	NA	NA	Cantabrian Mountains, Spain	1300	24.5	Total Body L (mm)	122.57
Laiolo et al. 2013. J. Evol. Biol. 26: 2171-2183	Terrestrial	Orthoptera	Acrididae	Omocestus kaesneri	F	Adult	NA	NA	Cantabrian Mountains, Spain	1300	22.125	Total Body L (mm)	97.2039
Laiolo et al. 2013. J. Evol. Biol. 26: 2171-2183	Terrestrial	Orthoptera	Acrididae	Omocestus kaesneri	F	Adult	NA	NA	Cantabrian Mountains, Spain	1300	19.375	Total Body L (mm)	71.8798
Laiolo et al. 2013. J. Evol. Biol. 26: 2171-2183	Terrestrial	Orthoptera	Acrididae	Omocestus kaesneri	F	Adult	NA	NA	Cantabrian Mountains, Spain	1300	20.25	Total Body L (mm)	79.4748
Laiolo et al. 2013. J. Evol. Biol. 26: 2171-2183	Terrestrial	Orthoptera	Acrididae	Omocestus kaesneri	F	Adult	NA	NA	Cantabrian Mountains, Spain	1300	22.25	Total Body L (mm)	98.4572
Laiolo et al. 2013. J. Evol. Biol. 26: 2171-2183	Terrestrial	Orthoptera	Acrididae	Omocestus kaesneri	F	Adult	NA	NA	Cantabrian Mountains, Spain	1465	18.75	Total Body L (mm)	66.7151
Laiolo et al. 2013. J. Evol. Biol. 26: 2171-2183	Terrestrial	Orthoptera	Acrididae	Omocestus kaesneri	F	Adult	NA	NA	Cantabrian Mountains, Spain	1468	20	Total Body L (mm)	77.2611
Laiolo et al. 2013. J. Evol. Biol. 26: 2171-2183	Terrestrial	Orthoptera	Acrididae	Omocestus kaesneri	F	Adult	NA	NA	Cantabrian Mountains, Spain	1640	21.5	Total Body L (mm)	91.0718
Laiolo et al. 2013. J. Evol. Biol. 26: 2171-2183	Terrestrial	Orthoptera	Acrididae	Omocestus kaesneri	F	Adult	NA	NA	Cantabrian Mountains, Spain	1640	21.375	Total Body L (mm)	89.8722
Laiolo et al. 2013. J. Evol. Biol. 26: 2171-2183	Terrestrial	Orthoptera	Acrididae	Omocestus kaesneri	F	Adult	NA	NA	Cantabrian Mountains, Spain	1640	22.5	Total Body L (mm)	100.991
Laiolo et al. 2013. J. Evol. Biol. 26: 2171-2183	Terrestrial	Orthoptera	Acrididae	Omocestus kaesneri	F	Adult	NA	NA	Cantabrian Mountains, Spain	1640	24.375	Total Body L (mm)	121.152
Laiolo et al. 2013. J. Evol. Biol. 26: 2171-2183	Terrestrial	Orthoptera	Acrididae	Omocestus kaesneri	F	Adult	NA	NA	Cantabrian Mountains, Spain	1640	27.875	Total Body L (mm)	164.376
Laiolo et al. 2013. J. Evol. Biol. 26: 2171-2183	Terrestrial	Orthoptera	Acrididae	Omocestus kaesneri	F	Adult	NA	NA	Cantabrian Mountains, Spain	1640	24.5	Total Body L (mm)	122.57
Laiolo et al. 2013. J. Evol. Biol. 26: 2171-2183	Terrestrial	Orthoptera	Acrididae	Omocestus kaesneri	F	Adult	NA	NA	Cantabrian Mountains, Spain	1640	22.5	Total Body L (mm)	100.991
Laiolo et al. 2013. J. Evol. Biol. 26: 2171-2183	Terrestrial	Orthoptera	Acrididae	Omocestus kaesneri	F	Adult	NA	NA	Cantabrian Mountains, Spain	1640	23.125	Total Body L (mm)	107.483
Laiolo et al. 2013. J. Evol. Biol. 26: 2171-2183	Terrestrial	Orthoptera	Acrididae	Omocestus kaesneri	F	Adult	NA	NA	Cantabrian Mountains, Spain	1660	24.75	Total Body L (mm)	125.432
Laiolo et al. 2013. J. Evol. Biol. 26: 2171-2183	Terrestrial	Orthoptera	Acrididae	Omocestus kaesneri	F	Adult	NA	NA	Cantabrian Mountains, Spain	1660	24.25	Total Body L (mm)	119.744
Laiolo et al. 2013. J. Evol. Biol. 26: 2171-2183	Terrestrial	Orthoptera	Acrididae	Omocestus kaesneri	F	Adult	NA	NA	Cantabrian Mountains, Spain	1660	24	Total Body L (mm)	116.955
Laiolo et al. 2013. J. Evol. Biol. 26: 2171-2183	Terrestrial	Orthoptera	Acrididae	Omocestus kaesneri	F	Adult	NA	NA	Cantabrian Mountains, Spain	1660	23.25	Total Body L (mm)	108.809
Laiolo et al. 2013. J. Evol. Biol. 26: 2171-2183	Terrestrial	Orthoptera	Acrididae	Omocestus kaesneri	F	Adult	NA	NA	Cantabrian Mountains, Spain	1660	24.375	Total Body L (mm)	121.152
Laiolo et al. 2013. J. Evol. Biol. 26: 2171-2183	Terrestrial	Orthoptera	Acrididae	Omocestus kaesneri	F	Adult	NA	NA	Cantabrian Mountains, Spain	1660	24.625	Total Body L (mm)	123.996
Laiolo et al. 2013. J. Evol. Biol. 26: 2171-2183	Terrestrial	Orthoptera	Acrididae	Omocestus kaesneri	F	Adult	NA	NA	Cantabrian Mountains, Spain	1660	21.375	Total Body L (mm)	89.8722
Laiolo et al. 2013. J. Evol. Biol. 26: 2171-2183	Terrestrial	Orthoptera	Acrididae	Omocestus kaesneri	F	Adult	NA	NA	Cantabrian Mountains, Spain	1660	21.5	Total Body L (mm)	91.0718
Laiolo et al. 2013. J. Evol. Biol. 26: 2171-2183	Terrestrial	Orthoptera	Acrididae	Omocestus kaesneri	F	Adult	NA	NA	Cantabrian Mountains, Spain	1660	20.5	Total Body L (mm)	81.7235
Laiolo et al. 2013. J. Evol. Biol. 26: 2171-2183	Terrestrial	Orthoptera	Acrididae	Omocestus kaesneri	F	Adult	NA	NA	Cantabrian Mountains, Spain	1660	24.5	Total Body L (mm)	122.57
Laiolo et al. 2013. J. Evol. Biol. 26: 2171-2183	Terrestrial	Orthoptera	Acrididae	Omocestus kaesneri	F	Adult	NA	NA	Cantabrian Mountains, Spain	1660	23.125	Total Body L (mm)	107.483
Laiolo et al. 2013. J. Evol. Biol. 26: 2171-2183	Terrestrial	Orthoptera	Acrididae	Omocestus kaesneri	F	Adult	NA	NA	Cantabrian Mountains, Spain	1660	22.75	Total Body L (mm)	103.561
Laiolo et al. 2013. J. Evol. Biol. 26: 2171-2183	Terrestrial	Orthoptera	Acrididae	Omocestus kaesneri	F	Adult	NA	NA	Cantabrian Mountains, Spain	1660	22.75	Total Body L (mm)	103.561
Laiolo et al. 2013. J. Evol. Biol. 26: 2171-2183	Terrestrial	Orthoptera	Acrididae	Omocestus kaesneri	F	Adult	NA	NA	Cantabrian Mountains, Spain	1660	23.125	Total Body L (mm)	107.483
Laiolo et al. 2013. J. Evol. Biol. 26: 2171-2183	Terrestrial	Orthoptera	Acrididae	Omocestus kaesneri	F	Adult	NA	NA	Cantabrian Mountains, Spain	1660	22.625	Total Body L (mm)	102.271
Laiolo et al. 2013. J. Evol. Biol. 26: 2171-2183	Terrestrial	Orthoptera	Acrididae	Omocestus kaesneri	F	Adult	NA	NA	Cantabrian Mountains, Spain	1660	20	Total Body L (mm)	77.2611
Laiolo et al. 2013. J. Evol. Biol. 26: 2171-2183	Terrestrial	Orthoptera	Acrididae	Omocestus kaesneri	F	Adult	NA	NA	Cantabrian Mountains, Spain	1660	23.125	Total Body L (mm)	107.483
Laiolo et al. 2013. J. Evol. Biol. 26: 2171-2183	Terrestrial	Orthoptera	Acrididae	Omocestus kaesneri	F	Adult	NA	NA	Cantabrian Mountains, Spain	1660	21.5	Total Body L (mm)	91.0718
Laiolo et al. 2013. J. Evol. Biol. 26: 2171-2183	Terrestrial	Orthoptera	Acrididae	Omocestus kaesneri	F	Adult	NA	NA	Cantabrian Mountains, Spain	1700	22.625	Total Body L (mm)	102.271
Laiolo et al. 2013. J. Evol. Biol. 26: 2171-2183	Terrestrial	Orthoptera	Acrididae	Omocestus kaesneri	F	Adult	NA	NA	Cantabrian Mountains, Spain	1700	23.25	Total Body L (mm)	108.809
Laiolo et al. 2013. J. Evol. Biol. 26: 2171-2183	Terrestrial	Orthoptera	Acrididae	Omocestus kaesneri	F	Adult	NA	NA	Cantabrian Mountains, Spain	1710	19.5	Total Body L (mm)	72.9386
Laiolo et al. 2013. J. Evol. Biol. 26: 2171-2183	Terrestrial	Orthoptera	Acrididae	Omocestus kaesneri	F	Adult	NA	NA	Cantabrian Mountains, Spain	1710	22	Total Body L (mm)	95.9595
Laiolo et al. 2013. J. Evol. Biol. 26: 2171-2183	Terrestrial	Orthoptera	Acrididae	Omocestus kaesneri	F	Adult	NA	NA	Cantabrian Mountains, Spain	1743	21.875	Total Body L (mm)	94.7242
Laiolo et al. 2013. J. Evol. Biol. 26: 2171-2183	Terrestrial	Orthoptera	Acrididae	Omocestus kaesneri	F	Adult	NA	NA	Cantabrian Mountains, Spain	1981	19.125	Total Body L (mm)	69.788
Laiolo et al. 2013. J. Evol. Biol. 26: 2171-2183	Terrestrial	Orthoptera	Acrididae	Omocestus kaesneri	F	Adult	NA	NA	Cantabrian Mountains, Spain	2000	23.25	Total Body L (mm)	108.809
Laiolo et al. 2013. J. Evol. Biol. 26: 2171-2183	Terrestrial	Orthoptera	Acrididae	Omocestus kaesneri	F	Adult	NA	NA	Cantabrian Mountains, Spain	2000	20.25	Total Body L (mm)	79.4748
Laiolo et al. 2013. J. Evol. Biol. 26: 2171-2183	Terrestrial	Orthoptera	Acrididae	Omocestus kaesneri	F	Adult	NA	NA	Cantabrian Mountains, Spain	2060	21.25	Total Body L (mm)	88.6815
Laiolo et al. 2013. J. Evol. Biol. 26: 2171-2183	Terrestrial	Orthoptera	Acrididae	Omocestus kaesneri	F	Adult	NA	NA	Cantabrian Mountains, Spain	2060	23.375	Total Body L (mm)	110.144
Laiolo et al. 2013. J. Evol. Biol. 26: 2171-2183	Terrestrial	Orthoptera	Acrididae	Omocestus kaesneri	F	Adult	NA	NA	Cantabrian Mountains, Spain	2060	23.375	Total Body L (mm)	110.144
Laiolo et al. 2013. J. Evol. Biol. 26: 2171-2183	Terrestrial	Orthoptera	Acrididae	Omocestus kaesneri	F	Adult	NA	NA	Cantabrian Mountains, Spain	2060	22.25	Total Body L (mm)	98.4572
Laiolo et al. 2013. J. Evol. Biol. 26: 2171-2183	Terrestrial	Orthoptera	Acrididae	Omocestus kaesneri	F	Adult	NA	NA	Cantabrian Mountains, Spain	2060	24.625	Total Body L (mm)	123.996
Laiolo et al. 2013. J. Evol. Biol. 26: 2171-2183	Terrestrial	Orthoptera	Acrididae	Omocestus kaesneri	M	Adult	NA	NA	Cantabrian Mountains, Spain	900	17.5	Total Body L (mm)	57.0279
Laiolo et al. 2013. J. Evol. Biol. 26: 2171-2183	Terrestrial	Orthoptera	Acrididae	Omocestus kaesneri	M	Adult	NA	NA	Cantabrian Mountains, Spain	1000	17.125	Total Body L (mm)	54.2869
Laiolo et al. 2013. J. Evol. Biol. 26: 2171-2183	Terrestrial	Orthoptera	Acrididae	Omocestus kaesneri	M	Adult	NA	NA	Cantabrian Mountains, Spain	1000	17.625	Total Body L (mm)	57.9584
Laiolo et al. 2013. J. Evol. Biol. 26: 2171-2183	Terrestrial	Orthoptera	Acrididae	Omocestus kaesneri	M	Adult	NA	NA	Cantabrian Mountains, Spain	1000	15.375	Total Body L (mm)	42.4851
Laiolo et al. 2013. J. Evol. Biol. 26: 2171-2183	Terrestrial	Orthoptera	Acrididae	Omocestus kaesneri	M	Adult	NA	NA	Cantabrian Mountains, Spain	1000	17.875	Total Body L (mm)	59.8448
Laiolo et al. 2013. J. Evol. Biol. 26: 2171-2183	Terrestrial	Orthoptera	Acrididae	Omocestus kaesneri	M	Adult	NA	NA	Cantabrian Mountains, Spain	1000	13.875	Total Body L (mm)	33.6401
Laiolo et al. 2013. J. Evol. Biol. 26: 2171-2183	Terrestrial	Orthoptera	Acrididae	Omocestus kaesneri	M	Adult	NA	NA	Cantabrian Mountains, Spain	1000	15.625	Total Body L (mm)	44.0723
Laiolo et al. 2013. J. Evol. Biol. 26: 2171-2183	Terrestrial	Orthoptera	Acrididae	Omocestus kaesneri	M	Adult	NA	NA	Cantabrian Mountains, Spain	1000	16.25	Total Body L (mm)	48.1836
Laiolo et al. 2013. J. Evol. Biol. 26: 2171-2183	Terrestrial	Orthoptera	Acrididae	Omocestus kaesneri	M	Adult	NA	NA	Cantabrian Mountains, Spain	1200	15.25	Total Body L (mm)	41.7037
Laiolo et al. 2013. J. Evol. Biol. 26: 2171-2183	Terrestrial	Orthoptera	Acrididae	Omocestus kaesneri	M	Adult	NA	NA	Cantabrian Mountains, Spain	1200	16.25	Total Body L (mm)	48.1836
Laiolo et al. 2013. J. Evol. Biol. 26: 2171-2183	Terrestrial	Orthoptera	Acrididae	Omocestus kaesneri	M	Adult	NA	NA	Cantabrian Mountains, Spain	1200	16.875	Total Body L (mm)	52.5014
Laiolo et al. 2013. J. Evol. Biol. 26: 2171-2183	Terrestrial	Orthoptera	Acrididae	Omocestus kaesneri	M	Adult	NA	NA	Cantabrian Mountains, Spain	1200	16.625	Total Body L (mm)	50.7494
Laiolo et al. 2013. J. Evol. Biol. 26: 2171-2183	Terrestrial	Orthoptera	Acrididae	Omocestus kaesneri	M	Adult	NA	NA	Cantabrian Mountains, Spain	1291	13.625	Total Body L (mm)	32.2775
Laiolo et al. 2013. J. Evol. Biol. 26: 2171-2183	Terrestrial	Orthoptera	Acrididae	Omocestus kaesneri	M	Adult	NA	NA	Cantabrian Mountains, Spain	1300	16.125	Total Body L (mm)	47.3449
Laiolo et al. 2013. J. Evol. Biol. 26: 2171-2183	Terrestrial	Orthoptera	Acrididae	Omocestus kaesneri	M	Adult	NA	NA	Cantabrian Mountains, Spain	1300	16	Total Body L (mm)	46.5144
Laiolo et al. 2013. J. Evol. Biol. 26: 2171-2183	Terrestrial	Orthoptera	Acrididae	Omocestus kaesneri	M	Adult	NA	NA	Cantabrian Mountains, Spain	1300	16	Total Body L (mm)	46.5144
Laiolo et al. 2013. J. Evol. Biol. 26: 2171-2183	Terrestrial	Orthoptera	Acrididae	Omocestus kaesneri	M	Adult	NA	NA	Cantabrian Mountains, Spain	1300	15.875	Total Body L (mm)	45.6922
Laiolo et al. 2013. J. Evol. Biol. 26: 2171-2183	Terrestrial	Orthoptera	Acrididae	Omocestus kaesneri	M	Adult	NA	NA	Cantabrian Mountains, Spain	1640	15.75	Total Body L (mm)	44.8781
Laiolo et al. 2013. J. Evol. Biol. 26: 2171-2183	Terrestrial	Orthoptera	Acrididae	Omocestus kaesneri	M	Adult	NA	NA	Cantabrian Mountains, Spain	1640	16.25	Total Body L (mm)	48.1836
Laiolo et al. 2013. J. Evol. Biol. 26: 2171-2183	Terrestrial	Orthoptera	Acrididae	Omocestus kaesneri	M	Adult	NA	NA	Cantabrian Mountains, Spain	1640	16.625	Total Body L (mm)	50.7494
Laiolo et al. 2013. J. Evol. Biol. 26: 2171-2183	Terrestrial	Orthoptera	Acrididae	Omocestus kaesneri	M	Adult	NA	NA	Cantabrian Mountains, Spain	1640	17.5	Total Body L (mm)	57.0279
Laiolo et al. 2013. J. Evol. Biol. 26: 2171-2183	Terrestrial	Orthoptera	Acrididae	Omocestus kaesneri	M	Adult	NA	NA	Cantabrian Mountains, Spain	1640	15.875	Total Body L (mm)	45.6922
Laiolo et al. 2013. J. Evol. Biol. 26: 2171-2183	Terrestrial	Orthoptera	Acrididae	Omocestus kaesneri	M	Adult	NA	NA	Cantabrian Mountains, Spain	1640	17.5	Total Body L (mm)	57.0279
Laiolo et al. 2013. J. Evol. Biol. 26: 2171-2183	Terrestrial	Orthoptera	Acrididae	Omocestus kaesneri	M	Adult	NA	NA	Cantabrian Mountains, Spain	1640	16.375	Total Body L (mm)	49.0306
Laiolo et al. 2013. J. Evol. Biol. 26: 2171-2183	Terrestrial	Orthoptera	Acrididae	Omocestus kaesneri	M	Adult	NA	NA	Cantabrian Mountains, Spain	1660	16.5	Total Body L (mm)	49.8859
Laiolo et al. 2013. J. Evol. Biol. 26: 2171-2183	Terrestrial	Orthoptera	Acrididae	Omocestus kaesneri	M	Adult	NA	NA	Cantabrian Mountains, Spain	1660	16.75	Total Body L (mm)	51.6213
Laiolo et al. 2013. J. Evol. Biol. 26: 2171-2183	Terrestrial	Orthoptera	Acrididae	Omocestus kaesneri	M	Adult	NA	NA	Cantabrian Mountains, Spain	1660	16.625	Total Body L (mm)	50.7494
Laiolo et al. 2013. J. Evol. Biol. 26: 2171-2183	Terrestrial	Orthoptera	Acrididae	Omocestus kaesneri	M	Adult	NA	NA	Cantabrian Mountains, Spain	1660	16.625	Total Body L (mm)	50.7494
Laiolo et al. 2013. J. Evol. Biol. 26: 2171-2183	Terrestrial	Orthoptera	Acrididae	Omocestus kaesneri	M	Adult	NA	NA	Cantabrian Mountains, Spain	1660	15.875	Total Body L (mm)	45.6922
Laiolo et al. 2013. J. Evol. Biol. 26: 2171-2183	Terrestrial	Orthoptera	Acrididae	Omocestus kaesneri	M	Adult	NA	NA	Cantabrian Mountains, Spain	1660	16	Total Body L (mm)	46.5144
Laiolo et al. 2013. J. Evol. Biol. 26: 2171-2183	Terrestrial	Orthoptera	Acrididae	Omocestus kaesneri	M	Adult	NA	NA	Cantabrian Mountains, Spain	1660	16.875	Total Body L (mm)	52.5014
Laiolo et al. 2013. J. Evol. Biol. 26: 2171-2183	Terrestrial	Orthoptera	Acrididae	Omocestus kaesneri	M	Adult	NA	NA	Cantabrian Mountains, Spain	1660	17.5	Total Body L (mm)	57.0279
Laiolo et al. 2013. J. Evol. Biol. 26: 2171-2183	Terrestrial	Orthoptera	Acrididae	Omocestus kaesneri	M	Adult	NA	NA	Cantabrian Mountains, Spain	1660	16	Total Body L (mm)	46.5144
Laiolo et al. 2013. J. Evol. Biol. 26: 2171-2183	Terrestrial	Orthoptera	Acrididae	Omocestus kaesneri	M	Adult	NA	NA	Cantabrian Mountains, Spain	1660	16.125	Total Body L (mm)	47.3449
Laiolo et al. 2013. J. Evol. Biol. 26: 2171-2183	Terrestrial	Orthoptera	Acrididae	Omocestus kaesneri	M	Adult	NA	NA	Cantabrian Mountains, Spain	1660	17.625	Total Body L (mm)	57.9584
Laiolo et al. 2013. J. Evol. Biol. 26: 2171-2183	Terrestrial	Orthoptera	Acrididae	Omocestus kaesneri	M	Adult	NA	NA	Cantabrian Mountains, Spain	1660	15.75	Total Body L (mm)	44.8781
Laiolo et al. 2013. J. Evol. Biol. 26: 2171-2183	Terrestrial	Orthoptera	Acrididae	Omocestus kaesneri	M	Adult	NA	NA	Cantabrian Mountains, Spain	1660	16.5	Total Body L (mm)	49.8859
Laiolo et al. 2013. J. Evol. Biol. 26: 2171-2183	Terrestrial	Orthoptera	Acrididae	Omocestus kaesneri	M	Adult	NA	NA	Cantabrian Mountains, Spain	1660	17.75	Total Body L (mm)	58.8974
Laiolo et al. 2013. J. Evol. Biol. 26: 2171-2183	Terrestrial	Orthoptera	Acrididae	Omocestus kaesneri	M	Adult	NA	NA	Cantabrian Mountains, Spain	1660	16.375	Total Body L (mm)	49.0306
Laiolo et al. 2013. J. Evol. Biol. 26: 2171-2183	Terrestrial	Orthoptera	Acrididae	Omocestus kaesneri	M	Adult	NA	NA	Cantabrian Mountains, Spain	1660	15.75	Total Body L (mm)	44.8781
Laiolo et al. 2013. J. Evol. Biol. 26: 2171-2183	Terrestrial	Orthoptera	Acrididae	Omocestus kaesneri	M	Adult	NA	NA	Cantabrian Mountains, Spain	1700	16.25	Total Body L (mm)	48.1836
Laiolo et al. 2013. J. Evol. Biol. 26: 2171-2183	Terrestrial	Orthoptera	Acrididae	Omocestus kaesneri	M	Adult	NA	NA	Cantabrian Mountains, Spain	1710	14	Total Body L (mm)	34.3332
Laiolo et al. 2013. J. Evol. Biol. 26: 2171-2183	Terrestrial	Orthoptera	Acrididae	Omocestus kaesneri	M	Adult	NA	NA	Cantabrian Mountains, Spain	1710	14.125	Total Body L (mm)	35.0342
Laiolo et al. 2013. J. Evol. Biol. 26: 2171-2183	Terrestrial	Orthoptera	Acrididae	Omocestus kaesneri	M	Adult	NA	NA	Cantabrian Mountains, Spain	2000	15.125	Total Body L (mm)	40.9304
Laiolo et al. 2013. J. Evol. Biol. 26: 2171-2183	Terrestrial	Orthoptera	Acrididae	Omocestus kaesneri	M	Adult	NA	NA	Cantabrian Mountains, Spain	2000	16	Total Body L (mm)	46.5144
Laiolo et al. 2013. J. Evol. Biol. 26: 2171-2183	Terrestrial	Orthoptera	Acrididae	Omocestus kaesneri	M	Adult	NA	NA	Cantabrian Mountains, Spain	2000	16.875	Total Body L (mm)	52.5014
Laiolo et al. 2013. J. Evol. Biol. 26: 2171-2183	Terrestrial	Orthoptera	Acrididae	Omocestus kaesneri	M	Adult	NA	NA	Cantabrian Mountains, Spain	2060	16.625	Total Body L (mm)	50.7494
Laiolo et al. 2013. J. Evol. Biol. 26: 2171-2183	Terrestrial	Orthoptera	Acrididae	Omocestus kaesneri	M	Adult	NA	NA	Cantabrian Mountains, Spain	2060	16.375	Total Body L (mm)	49.0306
Laiolo et al. 2013. J. Evol. Biol. 26: 2171-2183	Terrestrial	Orthoptera	Acrididae	Omocestus kaesneri	M	Adult	NA	NA	Cantabrian Mountains, Spain	2060	15.875	Total Body L (mm)	45.6922
Laiolo et al. 2013. J. Evol. Biol. 26: 2171-2183	Terrestrial	Orthoptera	Acrididae	Podisma carpetana	F	Adult	NA	NA	Cantabrian Mountains, Spain	1660	24.375	Total Body L (mm)	121.152
Laiolo et al. 2013. J. Evol. Biol. 26: 2171-2183	Terrestrial	Orthoptera	Acrididae	Podisma carpetana	F	Adult	NA	NA	Cantabrian Mountains, Spain	1870	25	Total Body L (mm)	128.332
Laiolo et al. 2013. J. Evol. Biol. 26: 2171-2183	Terrestrial	Orthoptera	Acrididae	Podisma carpetana	F	Adult	NA	NA	Cantabrian Mountains, Spain	1900	25	Total Body L (mm)	128.332
Laiolo et al. 2013. J. Evol. Biol. 26: 2171-2183	Terrestrial	Orthoptera	Acrididae	Podisma carpetana	F	Adult	NA	NA	Cantabrian Mountains, Spain	1900	25	Total Body L (mm)	128.332
Laiolo et al. 2013. J. Evol. Biol. 26: 2171-2183	Terrestrial	Orthoptera	Acrididae	Podisma carpetana	F	Adult	NA	NA	Cantabrian Mountains, Spain	1900	23.125	Total Body L (mm)	107.483
Laiolo et al. 2013. J. Evol. Biol. 26: 2171-2183	Terrestrial	Orthoptera	Acrididae	Podisma carpetana	F	Adult	NA	NA	Cantabrian Mountains, Spain	1900	26.75	Total Body L (mm)	149.676
Laiolo et al. 2013. J. Evol. Biol. 26: 2171-2183	Terrestrial	Orthoptera	Acrididae	Podisma carpetana	F	Adult	NA	NA	Cantabrian Mountains, Spain	1900	24.375	Total Body L (mm)	121.152
Laiolo et al. 2013. J. Evol. Biol. 26: 2171-2183	Terrestrial	Orthoptera	Acrididae	Podisma carpetana	F	Adult	NA	NA	Cantabrian Mountains, Spain	1900	25.625	Total Body L (mm)	135.744
Laiolo et al. 2013. J. Evol. Biol. 26: 2171-2183	Terrestrial	Orthoptera	Acrididae	Podisma carpetana	F	Adult	NA	NA	Cantabrian Mountains, Spain	1900	25	Total Body L (mm)	128.332
Laiolo et al. 2013. J. Evol. Biol. 26: 2171-2183	Terrestrial	Orthoptera	Acrididae	Podisma carpetana	F	Adult	NA	NA	Cantabrian Mountains, Spain	1900	24	Total Body L (mm)	116.955
Laiolo et al. 2013. J. Evol. Biol. 26: 2171-2183	Terrestrial	Orthoptera	Acrididae	Podisma carpetana	F	Adult	NA	NA	Cantabrian Mountains, Spain	1900	23.75	Total Body L (mm)	114.203
Laiolo et al. 2013. J. Evol. Biol. 26: 2171-2183	Terrestrial	Orthoptera	Acrididae	Podisma carpetana	F	Adult	NA	NA	Cantabrian Mountains, Spain	1950	26.25	Total Body L (mm)	143.39
Laiolo et al. 2013. J. Evol. Biol. 26: 2171-2183	Terrestrial	Orthoptera	Acrididae	Podisma carpetana	F	Adult	NA	NA	Cantabrian Mountains, Spain	1969	26.25	Total Body L (mm)	143.39
Laiolo et al. 2013. J. Evol. Biol. 26: 2171-2183	Terrestrial	Orthoptera	Acrididae	Podisma carpetana	F	Adult	NA	NA	Cantabrian Mountains, Spain	1969	25	Total Body L (mm)	128.332
Laiolo et al. 2013. J. Evol. Biol. 26: 2171-2183	Terrestrial	Orthoptera	Acrididae	Podisma carpetana	F	Adult	NA	NA	Cantabrian Mountains, Spain	2000	21.25	Total Body L (mm)	88.6815
Laiolo et al. 2013. J. Evol. Biol. 26: 2171-2183	Terrestrial	Orthoptera	Acrididae	Podisma carpetana	F	Adult	NA	NA	Cantabrian Mountains, Spain	2100	24.75	Total Body L (mm)	125.432
Laiolo et al. 2013. J. Evol. Biol. 26: 2171-2183	Terrestrial	Orthoptera	Acrididae	Podisma carpetana	F	Adult	NA	NA	Cantabrian Mountains, Spain	2100	22.5	Total Body L (mm)	100.991
Laiolo et al. 2013. J. Evol. Biol. 26: 2171-2183	Terrestrial	Orthoptera	Acrididae	Podisma carpetana	F	Adult	NA	NA	Cantabrian Mountains, Spain	2138	21.875	Total Body L (mm)	94.7242
Laiolo et al. 2013. J. Evol. Biol. 26: 2171-2183	Terrestrial	Orthoptera	Acrididae	Podisma carpetana	F	Adult	NA	NA	Cantabrian Mountains, Spain	2138	26.125	Total Body L (mm)	141.842
Laiolo et al. 2013. J. Evol. Biol. 26: 2171-2183	Terrestrial	Orthoptera	Acrididae	Podisma carpetana	F	Adult	NA	NA	Cantabrian Mountains, Spain	2150	21.5	Total Body L (mm)	91.0718
Laiolo et al. 2013. J. Evol. Biol. 26: 2171-2183	Terrestrial	Orthoptera	Acrididae	Podisma carpetana	F	Adult	NA	NA	Cantabrian Mountains, Spain	2370	26.25	Total Body L (mm)	143.39
Laiolo et al. 2013. J. Evol. Biol. 26: 2171-2183	Terrestrial	Orthoptera	Acrididae	Podisma carpetana	F	Adult	NA	NA	Cantabrian Mountains, Spain	2370	29.375	Total Body L (mm)	185.183
Laiolo et al. 2013. J. Evol. Biol. 26: 2171-2183	Terrestrial	Orthoptera	Acrididae	Podisma carpetana	F	Adult	NA	NA	Cantabrian Mountains, Spain	2370	26.625	Total Body L (mm)	148.091
Laiolo et al. 2013. J. Evol. Biol. 26: 2171-2183	Terrestrial	Orthoptera	Acrididae	Podisma carpetana	F	Adult	NA	NA	Cantabrian Mountains, Spain	2384	24.125	Total Body L (mm)	118.345
Laiolo et al. 2013. J. Evol. Biol. 26: 2171-2183	Terrestrial	Orthoptera	Acrididae	Podisma carpetana	M	Adult	NA	NA	Cantabrian Mountains, Spain	1900	17	Total Body L (mm)	53.39
Laiolo et al. 2013. J. Evol. Biol. 26: 2171-2183	Terrestrial	Orthoptera	Acrididae	Podisma carpetana	M	Adult	NA	NA	Cantabrian Mountains, Spain	1969	17.25	Total Body L (mm)	55.1922
Laiolo et al. 2013. J. Evol. Biol. 26: 2171-2183	Terrestrial	Orthoptera	Acrididae	Podisma carpetana	M	Adult	NA	NA	Cantabrian Mountains, Spain	2000	18	Total Body L (mm)	60.8007
Laiolo et al. 2013. J. Evol. Biol. 26: 2171-2183	Terrestrial	Orthoptera	Acrididae	Podisma carpetana	M	Adult	NA	NA	Cantabrian Mountains, Spain	2138	15	Total Body L (mm)	40.1652
Laiolo et al. 2013. J. Evol. Biol. 26: 2171-2183	Terrestrial	Orthoptera	Acrididae	Podisma carpetana	M	Adult	NA	NA	Cantabrian Mountains, Spain	2370	19.125	Total Body L (mm)	69.788
Laiolo et al. 2013. J. Evol. Biol. 26: 2171-2183	Terrestrial	Orthoptera	Acrididae	Podisma carpetana	M	Adult	NA	NA	Cantabrian Mountains, Spain	2370	19.125	Total Body L (mm)	69.788
Laiolo et al. 2013. J. Evol. Biol. 26: 2171-2183	Terrestrial	Orthoptera	Acrididae	Stenobothrus stigmaticus	F	Adult	NA	NA	Cantabrian Mountains, Spain	900	14.75	Total Body L (mm)	38.6591
Laiolo et al. 2013. J. Evol. Biol. 26: 2171-2183	Terrestrial	Orthoptera	Acrididae	Stenobothrus stigmaticus	F	Adult	NA	NA	Cantabrian Mountains, Spain	1048	20.625	Total Body L (mm)	82.8611
Laiolo et al. 2013. J. Evol. Biol. 26: 2171-2183	Terrestrial	Orthoptera	Acrididae	Stenobothrus stigmaticus	F	Adult	NA	NA	Cantabrian Mountains, Spain	1080	17.5	Total Body L (mm)	57.0279
Laiolo et al. 2013. J. Evol. Biol. 26: 2171-2183	Terrestrial	Orthoptera	Acrididae	Stenobothrus stigmaticus	F	Adult	NA	NA	Cantabrian Mountains, Spain	1080	15.625	Total Body L (mm)	44.0723
Laiolo et al. 2013. J. Evol. Biol. 26: 2171-2183	Terrestrial	Orthoptera	Acrididae	Stenobothrus stigmaticus	F	Adult	NA	NA	Cantabrian Mountains, Spain	1080	16.25	Total Body L (mm)	48.1836
Laiolo et al. 2013. J. Evol. Biol. 26: 2171-2183	Terrestrial	Orthoptera	Acrididae	Stenobothrus stigmaticus	F	Adult	NA	NA	Cantabrian Mountains, Spain	1080	16.875	Total Body L (mm)	52.5014
Laiolo et al. 2013. J. Evol. Biol. 26: 2171-2183	Terrestrial	Orthoptera	Acrididae	Stenobothrus stigmaticus	F	Adult	NA	NA	Cantabrian Mountains, Spain	1080	15.625	Total Body L (mm)	44.0723
Laiolo et al. 2013. J. Evol. Biol. 26: 2171-2183	Terrestrial	Orthoptera	Acrididae	Stenobothrus stigmaticus	F	Adult	NA	NA	Cantabrian Mountains, Spain	1200	17.625	Total Body L (mm)	57.9584
Laiolo et al. 2013. J. Evol. Biol. 26: 2171-2183	Terrestrial	Orthoptera	Acrididae	Stenobothrus stigmaticus	F	Adult	NA	NA	Cantabrian Mountains, Spain	1200	17.125	Total Body L (mm)	54.2869
Laiolo et al. 2013. J. Evol. Biol. 26: 2171-2183	Terrestrial	Orthoptera	Acrididae	Stenobothrus stigmaticus	F	Adult	NA	NA	Cantabrian Mountains, Spain	1291	18	Total Body L (mm)	60.8007
Laiolo et al. 2013. J. Evol. Biol. 26: 2171-2183	Terrestrial	Orthoptera	Acrididae	Stenobothrus stigmaticus	F	Adult	NA	NA	Cantabrian Mountains, Spain	1291	16.125	Total Body L (mm)	47.3449
Laiolo et al. 2013. J. Evol. Biol. 26: 2171-2183	Terrestrial	Orthoptera	Acrididae	Stenobothrus stigmaticus	F	Adult	NA	NA	Cantabrian Mountains, Spain	1291	16.125	Total Body L (mm)	47.3449
Laiolo et al. 2013. J. Evol. Biol. 26: 2171-2183	Terrestrial	Orthoptera	Acrididae	Stenobothrus stigmaticus	F	Adult	NA	NA	Cantabrian Mountains, Spain	1291	15.5	Total Body L (mm)	43.2746
Laiolo et al. 2013. J. Evol. Biol. 26: 2171-2183	Terrestrial	Orthoptera	Acrididae	Stenobothrus stigmaticus	F	Adult	NA	NA	Cantabrian Mountains, Spain	1291	18.75	Total Body L (mm)	66.7151
Laiolo et al. 2013. J. Evol. Biol. 26: 2171-2183	Terrestrial	Orthoptera	Acrididae	Stenobothrus stigmaticus	F	Adult	NA	NA	Cantabrian Mountains, Spain	1291	16.25	Total Body L (mm)	48.1836
Laiolo et al. 2013. J. Evol. Biol. 26: 2171-2183	Terrestrial	Orthoptera	Acrididae	Stenobothrus stigmaticus	F	Adult	NA	NA	Cantabrian Mountains, Spain	1291	17.125	Total Body L (mm)	54.2869
Laiolo et al. 2013. J. Evol. Biol. 26: 2171-2183	Terrestrial	Orthoptera	Acrididae	Stenobothrus stigmaticus	F	Adult	NA	NA	Cantabrian Mountains, Spain	1300	16.5	Total Body L (mm)	49.8859
Laiolo et al. 2013. J. Evol. Biol. 26: 2171-2183	Terrestrial	Orthoptera	Acrididae	Stenobothrus stigmaticus	F	Adult	NA	NA	Cantabrian Mountains, Spain	1468	14.5	Total Body L (mm)	37.1852
Laiolo et al. 2013. J. Evol. Biol. 26: 2171-2183	Terrestrial	Orthoptera	Acrididae	Stenobothrus stigmaticus	F	Adult	NA	NA	Cantabrian Mountains, Spain	1468	13.25	Total Body L (mm)	30.2927
Laiolo et al. 2013. J. Evol. Biol. 26: 2171-2183	Terrestrial	Orthoptera	Acrididae	Stenobothrus stigmaticus	F	Adult	NA	NA	Cantabrian Mountains, Spain	1468	15.625	Total Body L (mm)	44.0723
Laiolo et al. 2013. J. Evol. Biol. 26: 2171-2183	Terrestrial	Orthoptera	Acrididae	Stenobothrus stigmaticus	F	Adult	NA	NA	Cantabrian Mountains, Spain	1550	16.625	Total Body L (mm)	50.7494
Laiolo et al. 2013. J. Evol. Biol. 26: 2171-2183	Terrestrial	Orthoptera	Acrididae	Stenobothrus stigmaticus	F	Adult	NA	NA	Cantabrian Mountains, Spain	1550	17.75	Total Body L (mm)	58.8974
Laiolo et al. 2013. J. Evol. Biol. 26: 2171-2183	Terrestrial	Orthoptera	Acrididae	Stenobothrus stigmaticus	F	Adult	NA	NA	Cantabrian Mountains, Spain	1550	18.25	Total Body L (mm)	62.738
Laiolo et al. 2013. J. Evol. Biol. 26: 2171-2183	Terrestrial	Orthoptera	Acrididae	Stenobothrus stigmaticus	F	Adult	NA	NA	Cantabrian Mountains, Spain	1550	17.375	Total Body L (mm)	56.1058
Laiolo et al. 2013. J. Evol. Biol. 26: 2171-2183	Terrestrial	Orthoptera	Acrididae	Stenobothrus stigmaticus	F	Adult	NA	NA	Cantabrian Mountains, Spain	1600	20	Total Body L (mm)	77.2611
Laiolo et al. 2013. J. Evol. Biol. 26: 2171-2183	Terrestrial	Orthoptera	Acrididae	Stenobothrus stigmaticus	F	Adult	NA	NA	Cantabrian Mountains, Spain	1660	17.75	Total Body L (mm)	58.8974
Laiolo et al. 2013. J. Evol. Biol. 26: 2171-2183	Terrestrial	Orthoptera	Acrididae	Stenobothrus stigmaticus	F	Adult	NA	NA	Cantabrian Mountains, Spain	1660	17.875	Total Body L (mm)	59.8448
Laiolo et al. 2013. J. Evol. Biol. 26: 2171-2183	Terrestrial	Orthoptera	Acrididae	Stenobothrus stigmaticus	F	Adult	NA	NA	Cantabrian Mountains, Spain	1660	17.625	Total Body L (mm)	57.9584
Laiolo et al. 2013. J. Evol. Biol. 26: 2171-2183	Terrestrial	Orthoptera	Acrididae	Stenobothrus stigmaticus	F	Adult	NA	NA	Cantabrian Mountains, Spain	1660	15.875	Total Body L (mm)	45.6922
Laiolo et al. 2013. J. Evol. Biol. 26: 2171-2183	Terrestrial	Orthoptera	Acrididae	Stenobothrus stigmaticus	F	Adult	NA	NA	Cantabrian Mountains, Spain	1660	16.25	Total Body L (mm)	48.1836
Laiolo et al. 2013. J. Evol. Biol. 26: 2171-2183	Terrestrial	Orthoptera	Acrididae	Stenobothrus stigmaticus	F	Adult	NA	NA	Cantabrian Mountains, Spain	1660	15.625	Total Body L (mm)	44.0723
Laiolo et al. 2013. J. Evol. Biol. 26: 2171-2183	Terrestrial	Orthoptera	Acrididae	Stenobothrus stigmaticus	F	Adult	NA	NA	Cantabrian Mountains, Spain	1743	17.25	Total Body L (mm)	55.1922
Laiolo et al. 2013. J. Evol. Biol. 26: 2171-2183	Terrestrial	Orthoptera	Acrididae	Stenobothrus stigmaticus	F	Adult	NA	NA	Cantabrian Mountains, Spain	1743	18.75	Total Body L (mm)	66.7151
Laiolo et al. 2013. J. Evol. Biol. 26: 2171-2183	Terrestrial	Orthoptera	Acrididae	Stenobothrus stigmaticus	F	Adult	NA	NA	Cantabrian Mountains, Spain	1750	16.875	Total Body L (mm)	52.5014
Laiolo et al. 2013. J. Evol. Biol. 26: 2171-2183	Terrestrial	Orthoptera	Acrididae	Stenobothrus stigmaticus	F	Adult	NA	NA	Cantabrian Mountains, Spain	1750	18.25	Total Body L (mm)	62.738
Laiolo et al. 2013. J. Evol. Biol. 26: 2171-2183	Terrestrial	Orthoptera	Acrididae	Stenobothrus stigmaticus	F	Adult	NA	NA	Cantabrian Mountains, Spain	1750	16.875	Total Body L (mm)	52.5014
Laiolo et al. 2013. J. Evol. Biol. 26: 2171-2183	Terrestrial	Orthoptera	Acrididae	Stenobothrus stigmaticus	F	Adult	NA	NA	Cantabrian Mountains, Spain	1750	18.375	Total Body L (mm)	63.7194
Laiolo et al. 2013. J. Evol. Biol. 26: 2171-2183	Terrestrial	Orthoptera	Acrididae	Stenobothrus stigmaticus	F	Adult	NA	NA	Cantabrian Mountains, Spain	1750	15.625	Total Body L (mm)	44.0723
Laiolo et al. 2013. J. Evol. Biol. 26: 2171-2183	Terrestrial	Orthoptera	Acrididae	Stenobothrus stigmaticus	F	Adult	NA	NA	Cantabrian Mountains, Spain	1750	18.75	Total Body L (mm)	66.7151
Laiolo et al. 2013. J. Evol. Biol. 26: 2171-2183	Terrestrial	Orthoptera	Acrididae	Stenobothrus stigmaticus	F	Adult	NA	NA	Cantabrian Mountains, Spain	1750	16.75	Total Body L (mm)	51.6213
Laiolo et al. 2013. J. Evol. Biol. 26: 2171-2183	Terrestrial	Orthoptera	Acrididae	Stenobothrus stigmaticus	F	Adult	NA	NA	Cantabrian Mountains, Spain	1750	16.25	Total Body L (mm)	48.1836
Laiolo et al. 2013. J. Evol. Biol. 26: 2171-2183	Terrestrial	Orthoptera	Acrididae	Stenobothrus stigmaticus	F	Adult	NA	NA	Cantabrian Mountains, Spain	1788	31.875	Total Body L (mm)	222.979
Laiolo et al. 2013. J. Evol. Biol. 26: 2171-2183	Terrestrial	Orthoptera	Acrididae	Stenobothrus stigmaticus	F	Adult	NA	NA	Cantabrian Mountains, Spain	1788	16.125	Total Body L (mm)	47.3449
Laiolo et al. 2013. J. Evol. Biol. 26: 2171-2183	Terrestrial	Orthoptera	Acrididae	Stenobothrus stigmaticus	F	Adult	NA	NA	Cantabrian Mountains, Spain	1788	16.375	Total Body L (mm)	49.0306
Laiolo et al. 2013. J. Evol. Biol. 26: 2171-2183	Terrestrial	Orthoptera	Acrididae	Stenobothrus stigmaticus	F	Adult	NA	NA	Cantabrian Mountains, Spain	1850	17.875	Total Body L (mm)	59.8448
Laiolo et al. 2013. J. Evol. Biol. 26: 2171-2183	Terrestrial	Orthoptera	Acrididae	Stenobothrus stigmaticus	F	Adult	NA	NA	Cantabrian Mountains, Spain	1850	19.375	Total Body L (mm)	71.8798
Laiolo et al. 2013. J. Evol. Biol. 26: 2171-2183	Terrestrial	Orthoptera	Acrididae	Stenobothrus stigmaticus	F	Adult	NA	NA	Cantabrian Mountains, Spain	1850	18.125	Total Body L (mm)	61.7651
Laiolo et al. 2013. J. Evol. Biol. 26: 2171-2183	Terrestrial	Orthoptera	Acrididae	Stenobothrus stigmaticus	F	Adult	NA	NA	Cantabrian Mountains, Spain	1850	16.25	Total Body L (mm)	48.1836
Laiolo et al. 2013. J. Evol. Biol. 26: 2171-2183	Terrestrial	Orthoptera	Acrididae	Stenobothrus stigmaticus	F	Adult	NA	NA	Cantabrian Mountains, Spain	1850	18.75	Total Body L (mm)	66.7151
Laiolo et al. 2013. J. Evol. Biol. 26: 2171-2183	Terrestrial	Orthoptera	Acrididae	Stenobothrus stigmaticus	F	Adult	NA	NA	Cantabrian Mountains, Spain	1900	17.5	Total Body L (mm)	57.0279
Laiolo et al. 2013. J. Evol. Biol. 26: 2171-2183	Terrestrial	Orthoptera	Acrididae	Stenobothrus stigmaticus	F	Adult	NA	NA	Cantabrian Mountains, Spain	1900	18.5	Total Body L (mm)	64.7094
Laiolo et al. 2013. J. Evol. Biol. 26: 2171-2183	Terrestrial	Orthoptera	Acrididae	Stenobothrus stigmaticus	F	Adult	NA	NA	Cantabrian Mountains, Spain	1900	15.75	Total Body L (mm)	44.8781
Laiolo et al. 2013. J. Evol. Biol. 26: 2171-2183	Terrestrial	Orthoptera	Acrididae	Stenobothrus stigmaticus	F	Adult	NA	NA	Cantabrian Mountains, Spain	1950	16.875	Total Body L (mm)	52.5014
Laiolo et al. 2013. J. Evol. Biol. 26: 2171-2183	Terrestrial	Orthoptera	Acrididae	Stenobothrus stigmaticus	F	Adult	NA	NA	Cantabrian Mountains, Spain	2000	21.25	Total Body L (mm)	88.6815
Laiolo et al. 2013. J. Evol. Biol. 26: 2171-2183	Terrestrial	Orthoptera	Acrididae	Stenobothrus stigmaticus	F	Adult	NA	NA	Cantabrian Mountains, Spain	2000	24	Total Body L (mm)	116.955
Laiolo et al. 2013. J. Evol. Biol. 26: 2171-2183	Terrestrial	Orthoptera	Acrididae	Stenobothrus stigmaticus	F	Adult	NA	NA	Cantabrian Mountains, Spain	2000	22.625	Total Body L (mm)	102.271
Laiolo et al. 2013. J. Evol. Biol. 26: 2171-2183	Terrestrial	Orthoptera	Acrididae	Stenobothrus stigmaticus	F	Adult	NA	NA	Cantabrian Mountains, Spain	2000	20.125	Total Body L (mm)	78.3636
Laiolo et al. 2013. J. Evol. Biol. 26: 2171-2183	Terrestrial	Orthoptera	Acrididae	Stenobothrus stigmaticus	F	Adult	NA	NA	Cantabrian Mountains, Spain	2000	18.875	Total Body L (mm)	67.7307
Laiolo et al. 2013. J. Evol. Biol. 26: 2171-2183	Terrestrial	Orthoptera	Acrididae	Stenobothrus stigmaticus	F	Adult	NA	NA	Cantabrian Mountains, Spain	2000	25.5	Total Body L (mm)	134.243
Laiolo et al. 2013. J. Evol. Biol. 26: 2171-2183	Terrestrial	Orthoptera	Acrididae	Stenobothrus stigmaticus	F	Adult	NA	NA	Cantabrian Mountains, Spain	2000	19.625	Total Body L (mm)	74.0062
Laiolo et al. 2013. J. Evol. Biol. 26: 2171-2183	Terrestrial	Orthoptera	Acrididae	Stenobothrus stigmaticus	F	Adult	NA	NA	Cantabrian Mountains, Spain	2000	21.25	Total Body L (mm)	88.6815
Laiolo et al. 2013. J. Evol. Biol. 26: 2171-2183	Terrestrial	Orthoptera	Acrididae	Stenobothrus stigmaticus	F	Adult	NA	NA	Cantabrian Mountains, Spain	2000	21	Total Body L (mm)	86.3268
Laiolo et al. 2013. J. Evol. Biol. 26: 2171-2183	Terrestrial	Orthoptera	Acrididae	Stenobothrus stigmaticus	F	Adult	NA	NA	Cantabrian Mountains, Spain	2000	20.25	Total Body L (mm)	79.4748
Laiolo et al. 2013. J. Evol. Biol. 26: 2171-2183	Terrestrial	Orthoptera	Acrididae	Stenobothrus stigmaticus	F	Adult	NA	NA	Cantabrian Mountains, Spain	2000	20	Total Body L (mm)	77.2611
Laiolo et al. 2013. J. Evol. Biol. 26: 2171-2183	Terrestrial	Orthoptera	Acrididae	Stenobothrus stigmaticus	F	Adult	NA	NA	Cantabrian Mountains, Spain	2000	20	Total Body L (mm)	77.2611
Laiolo et al. 2013. J. Evol. Biol. 26: 2171-2183	Terrestrial	Orthoptera	Acrididae	Stenobothrus stigmaticus	F	Adult	NA	NA	Cantabrian Mountains, Spain	2000	21.625	Total Body L (mm)	92.2803
Laiolo et al. 2013. J. Evol. Biol. 26: 2171-2183	Terrestrial	Orthoptera	Acrididae	Stenobothrus stigmaticus	F	Adult	NA	NA	Cantabrian Mountains, Spain	2000	18.25	Total Body L (mm)	62.738
Laiolo et al. 2013. J. Evol. Biol. 26: 2171-2183	Terrestrial	Orthoptera	Acrididae	Stenobothrus stigmaticus	F	Adult	NA	NA	Cantabrian Mountains, Spain	2000	19.375	Total Body L (mm)	71.8798
Laiolo et al. 2013. J. Evol. Biol. 26: 2171-2183	Terrestrial	Orthoptera	Acrididae	Stenobothrus stigmaticus	F	Adult	NA	NA	Cantabrian Mountains, Spain	2000	17.5	Total Body L (mm)	57.0279
Laiolo et al. 2013. J. Evol. Biol. 26: 2171-2183	Terrestrial	Orthoptera	Acrididae	Stenobothrus stigmaticus	F	Adult	NA	NA	Cantabrian Mountains, Spain	2000	18.75	Total Body L (mm)	66.7151
Laiolo et al. 2013. J. Evol. Biol. 26: 2171-2183	Terrestrial	Orthoptera	Acrididae	Stenobothrus stigmaticus	F	Adult	NA	NA	Cantabrian Mountains, Spain	2000	20.625	Total Body L (mm)	82.8611
Laiolo et al. 2013. J. Evol. Biol. 26: 2171-2183	Terrestrial	Orthoptera	Acrididae	Stenobothrus stigmaticus	F	Adult	NA	NA	Cantabrian Mountains, Spain	2000	17.625	Total Body L (mm)	57.9584
Laiolo et al. 2013. J. Evol. Biol. 26: 2171-2183	Terrestrial	Orthoptera	Acrididae	Stenobothrus stigmaticus	F	Adult	NA	NA	Cantabrian Mountains, Spain	2000	21.25	Total Body L (mm)	88.6815
Laiolo et al. 2013. J. Evol. Biol. 26: 2171-2183	Terrestrial	Orthoptera	Acrididae	Stenobothrus stigmaticus	F	Adult	NA	NA	Cantabrian Mountains, Spain	2060	17.25	Total Body L (mm)	55.1922
Laiolo et al. 2013. J. Evol. Biol. 26: 2171-2183	Terrestrial	Orthoptera	Acrididae	Stenobothrus stigmaticus	F	Adult	NA	NA	Cantabrian Mountains, Spain	2060	17	Total Body L (mm)	53.39
Laiolo et al. 2013. J. Evol. Biol. 26: 2171-2183	Terrestrial	Orthoptera	Acrididae	Stenobothrus stigmaticus	F	Adult	NA	NA	Cantabrian Mountains, Spain	2060	18.125	Total Body L (mm)	61.7651
Laiolo et al. 2013. J. Evol. Biol. 26: 2171-2183	Terrestrial	Orthoptera	Acrididae	Stenobothrus stigmaticus	F	Adult	NA	NA	Cantabrian Mountains, Spain	2060	15.625	Total Body L (mm)	44.0723
Laiolo et al. 2013. J. Evol. Biol. 26: 2171-2183	Terrestrial	Orthoptera	Acrididae	Stenobothrus stigmaticus	F	Adult	NA	NA	Cantabrian Mountains, Spain	2060	19	Total Body L (mm)	68.7551
Laiolo et al. 2013. J. Evol. Biol. 26: 2171-2183	Terrestrial	Orthoptera	Acrididae	Stenobothrus stigmaticus	F	Adult	NA	NA	Cantabrian Mountains, Spain	2060	18.75	Total Body L (mm)	66.7151
Laiolo et al. 2013. J. Evol. Biol. 26: 2171-2183	Terrestrial	Orthoptera	Acrididae	Stenobothrus stigmaticus	F	Adult	NA	NA	Cantabrian Mountains, Spain	2060	18.125	Total Body L (mm)	61.7651
Laiolo et al. 2013. J. Evol. Biol. 26: 2171-2183	Terrestrial	Orthoptera	Acrididae	Stenobothrus stigmaticus	F	Adult	NA	NA	Cantabrian Mountains, Spain	2060	19.875	Total Body L (mm)	76.1674
Laiolo et al. 2013. J. Evol. Biol. 26: 2171-2183	Terrestrial	Orthoptera	Acrididae	Stenobothrus stigmaticus	F	Adult	NA	NA	Cantabrian Mountains, Spain	2060	18.25	Total Body L (mm)	62.738
Laiolo et al. 2013. J. Evol. Biol. 26: 2171-2183	Terrestrial	Orthoptera	Acrididae	Stenobothrus stigmaticus	F	Adult	NA	NA	Cantabrian Mountains, Spain	2067	17.75	Total Body L (mm)	58.8974
Laiolo et al. 2013. J. Evol. Biol. 26: 2171-2183	Terrestrial	Orthoptera	Acrididae	Stenobothrus stigmaticus	F	Adult	NA	NA	Cantabrian Mountains, Spain	2067	18.75	Total Body L (mm)	66.7151
Laiolo et al. 2013. J. Evol. Biol. 26: 2171-2183	Terrestrial	Orthoptera	Acrididae	Stenobothrus stigmaticus	F	Adult	NA	NA	Cantabrian Mountains, Spain	2067	17.25	Total Body L (mm)	55.1922
Laiolo et al. 2013. J. Evol. Biol. 26: 2171-2183	Terrestrial	Orthoptera	Acrididae	Stenobothrus stigmaticus	F	Adult	NA	NA	Cantabrian Mountains, Spain	2067	16.875	Total Body L (mm)	52.5014
Laiolo et al. 2013. J. Evol. Biol. 26: 2171-2183	Terrestrial	Orthoptera	Acrididae	Stenobothrus stigmaticus	F	Adult	NA	NA	Cantabrian Mountains, Spain	2067	17.625	Total Body L (mm)	57.9584
Laiolo et al. 2013. J. Evol. Biol. 26: 2171-2183	Terrestrial	Orthoptera	Acrididae	Stenobothrus stigmaticus	F	Adult	NA	NA	Cantabrian Mountains, Spain	2067	18.75	Total Body L (mm)	66.7151
Laiolo et al. 2013. J. Evol. Biol. 26: 2171-2183	Terrestrial	Orthoptera	Acrididae	Stenobothrus stigmaticus	F	Adult	NA	NA	Cantabrian Mountains, Spain	2067	17.75	Total Body L (mm)	58.8974
Laiolo et al. 2013. J. Evol. Biol. 26: 2171-2183	Terrestrial	Orthoptera	Acrididae	Stenobothrus stigmaticus	F	Adult	NA	NA	Cantabrian Mountains, Spain	2067	17.5	Total Body L (mm)	57.0279
Laiolo et al. 2013. J. Evol. Biol. 26: 2171-2183	Terrestrial	Orthoptera	Acrididae	Stenobothrus stigmaticus	F	Adult	NA	NA	Cantabrian Mountains, Spain	2180	16.25	Total Body L (mm)	48.1836
Laiolo et al. 2013. J. Evol. Biol. 26: 2171-2183	Terrestrial	Orthoptera	Acrididae	Stenobothrus stigmaticus	F	Adult	NA	NA	Cantabrian Mountains, Spain	2180	14.25	Total Body L (mm)	35.7432
Laiolo et al. 2013. J. Evol. Biol. 26: 2171-2183	Terrestrial	Orthoptera	Acrididae	Stenobothrus stigmaticus	F	Adult	NA	NA	Cantabrian Mountains, Spain	2180	14	Total Body L (mm)	34.3332
Laiolo et al. 2013. J. Evol. Biol. 26: 2171-2183	Terrestrial	Orthoptera	Acrididae	Stenobothrus stigmaticus	M	Adult	NA	NA	Cantabrian Mountains, Spain	1200	15.375	Total Body L (mm)	42.4851
Laiolo et al. 2013. J. Evol. Biol. 26: 2171-2183	Terrestrial	Orthoptera	Acrididae	Stenobothrus stigmaticus	M	Adult	NA	NA	Cantabrian Mountains, Spain	1291	11.5	Total Body L (mm)	21.9506
Laiolo et al. 2013. J. Evol. Biol. 26: 2171-2183	Terrestrial	Orthoptera	Acrididae	Stenobothrus stigmaticus	M	Adult	NA	NA	Cantabrian Mountains, Spain	1291	12.875	Total Body L (mm)	28.3782
Laiolo et al. 2013. J. Evol. Biol. 26: 2171-2183	Terrestrial	Orthoptera	Acrididae	Stenobothrus stigmaticus	M	Adult	NA	NA	Cantabrian Mountains, Spain	1425	12.5	Total Body L (mm)	26.5334
Laiolo et al. 2013. J. Evol. Biol. 26: 2171-2183	Terrestrial	Orthoptera	Acrididae	Stenobothrus stigmaticus	M	Adult	NA	NA	Cantabrian Mountains, Spain	1660	13	Total Body L (mm)	29.0086
Laiolo et al. 2013. J. Evol. Biol. 26: 2171-2183	Terrestrial	Orthoptera	Acrididae	Stenobothrus stigmaticus	M	Adult	NA	NA	Cantabrian Mountains, Spain	1660	12.5	Total Body L (mm)	26.5334
Laiolo et al. 2013. J. Evol. Biol. 26: 2171-2183	Terrestrial	Orthoptera	Acrididae	Stenobothrus stigmaticus	M	Adult	NA	NA	Cantabrian Mountains, Spain	1660	12.875	Total Body L (mm)	28.3782
Laiolo et al. 2013. J. Evol. Biol. 26: 2171-2183	Terrestrial	Orthoptera	Acrididae	Stenobothrus stigmaticus	M	Adult	NA	NA	Cantabrian Mountains, Spain	1660	14.375	Total Body L (mm)	36.4602
Laiolo et al. 2013. J. Evol. Biol. 26: 2171-2183	Terrestrial	Orthoptera	Acrididae	Stenobothrus stigmaticus	M	Adult	NA	NA	Cantabrian Mountains, Spain	1743	12.75	Total Body L (mm)	27.7555
Laiolo et al. 2013. J. Evol. Biol. 26: 2171-2183	Terrestrial	Orthoptera	Acrididae	Stenobothrus stigmaticus	M	Adult	NA	NA	Cantabrian Mountains, Spain	1743	13.625	Total Body L (mm)	32.2775
Laiolo et al. 2013. J. Evol. Biol. 26: 2171-2183	Terrestrial	Orthoptera	Acrididae	Stenobothrus stigmaticus	M	Adult	NA	NA	Cantabrian Mountains, Spain	1743	13.75	Total Body L (mm)	32.9548
Laiolo et al. 2013. J. Evol. Biol. 26: 2171-2183	Terrestrial	Orthoptera	Acrididae	Stenobothrus stigmaticus	M	Adult	NA	NA	Cantabrian Mountains, Spain	1750	13.125	Total Body L (mm)	29.6467
Laiolo et al. 2013. J. Evol. Biol. 26: 2171-2183	Terrestrial	Orthoptera	Acrididae	Stenobothrus stigmaticus	M	Adult	NA	NA	Cantabrian Mountains, Spain	1750	13.875	Total Body L (mm)	33.6401
Laiolo et al. 2013. J. Evol. Biol. 26: 2171-2183	Terrestrial	Orthoptera	Acrididae	Stenobothrus stigmaticus	M	Adult	NA	NA	Cantabrian Mountains, Spain	1750	13.125	Total Body L (mm)	29.6467
Laiolo et al. 2013. J. Evol. Biol. 26: 2171-2183	Terrestrial	Orthoptera	Acrididae	Stenobothrus stigmaticus	M	Adult	NA	NA	Cantabrian Mountains, Spain	1750	15.25	Total Body L (mm)	41.7037
Laiolo et al. 2013. J. Evol. Biol. 26: 2171-2183	Terrestrial	Orthoptera	Acrididae	Stenobothrus stigmaticus	M	Adult	NA	NA	Cantabrian Mountains, Spain	1850	16.875	Total Body L (mm)	52.5014
Laiolo et al. 2013. J. Evol. Biol. 26: 2171-2183	Terrestrial	Orthoptera	Acrididae	Stenobothrus stigmaticus	M	Adult	NA	NA	Cantabrian Mountains, Spain	1900	12.625	Total Body L (mm)	27.1406
Laiolo et al. 2013. J. Evol. Biol. 26: 2171-2183	Terrestrial	Orthoptera	Acrididae	Stenobothrus stigmaticus	M	Adult	NA	NA	Cantabrian Mountains, Spain	1900	12.875	Total Body L (mm)	28.3782
Laiolo et al. 2013. J. Evol. Biol. 26: 2171-2183	Terrestrial	Orthoptera	Acrididae	Stenobothrus stigmaticus	M	Adult	NA	NA	Cantabrian Mountains, Spain	1900	17.875	Total Body L (mm)	59.8448
Laiolo et al. 2013. J. Evol. Biol. 26: 2171-2183	Terrestrial	Orthoptera	Acrididae	Stenobothrus stigmaticus	M	Adult	NA	NA	Cantabrian Mountains, Spain	1900	13.75	Total Body L (mm)	32.9548
Laiolo et al. 2013. J. Evol. Biol. 26: 2171-2183	Terrestrial	Orthoptera	Acrididae	Stenobothrus stigmaticus	M	Adult	NA	NA	Cantabrian Mountains, Spain	2000	17.375	Total Body L (mm)	56.1058
Laiolo et al. 2013. J. Evol. Biol. 26: 2171-2183	Terrestrial	Orthoptera	Acrididae	Stenobothrus stigmaticus	M	Adult	NA	NA	Cantabrian Mountains, Spain	2000	13.875	Total Body L (mm)	33.6401
Laiolo et al. 2013. J. Evol. Biol. 26: 2171-2183	Terrestrial	Orthoptera	Acrididae	Stenobothrus stigmaticus	M	Adult	NA	NA	Cantabrian Mountains, Spain	2046	14.375	Total Body L (mm)	36.4602
Laiolo et al. 2013. J. Evol. Biol. 26: 2171-2183	Terrestrial	Orthoptera	Acrididae	Stenobothrus stigmaticus	M	Adult	NA	NA	Cantabrian Mountains, Spain	2060	13.25	Total Body L (mm)	30.2927
Laiolo et al. 2013. J. Evol. Biol. 26: 2171-2183	Terrestrial	Orthoptera	Acrididae	Stenobothrus stigmaticus	M	Adult	NA	NA	Cantabrian Mountains, Spain	2060	14.125	Total Body L (mm)	35.0342
Laiolo et al. 2013. J. Evol. Biol. 26: 2171-2183	Terrestrial	Orthoptera	Acrididae	Stenobothrus stigmaticus	M	Adult	NA	NA	Cantabrian Mountains, Spain	2060	14	Total Body L (mm)	34.3332
Laiolo et al. 2013. J. Evol. Biol. 26: 2171-2183	Terrestrial	Orthoptera	Acrididae	Stenobothrus stigmaticus	M	Adult	NA	NA	Cantabrian Mountains, Spain	2060	13.75	Total Body L (mm)	32.9548
Laiolo et al. 2013. J. Evol. Biol. 26: 2171-2183	Terrestrial	Orthoptera	Acrididae	Stenobothrus stigmaticus	M	Adult	NA	NA	Cantabrian Mountains, Spain	2060	14.25	Total Body L (mm)	35.7432
Laiolo et al. 2013. J. Evol. Biol. 26: 2171-2183	Terrestrial	Orthoptera	Acrididae	Stenobothrus stigmaticus	M	Adult	NA	NA	Cantabrian Mountains, Spain	2067	14.625	Total Body L (mm)	37.9181
Laiolo et al. 2013. J. Evol. Biol. 26: 2171-2183	Terrestrial	Orthoptera	Acrididae	Stenobothrus stigmaticus	M	Adult	NA	NA	Cantabrian Mountains, Spain	2180	12.875	Total Body L (mm)	28.3782
Laiolo et al. 2013. J. Evol. Biol. 26: 2171-2183	Terrestrial	Orthoptera	Acrididae	Stenobothrus stigmaticus	M	Adult	NA	NA	Cantabrian Mountains, Spain	2180	14.25	Total Body L (mm)	35.7432
Laiolo et al. 2013. J. Evol. Biol. 26: 2171-2183	Terrestrial	Orthoptera	Acrididae	Stenobothrus stigmaticus	M	Adult	NA	NA	Cantabrian Mountains, Spain	2180	13.125	Total Body L (mm)	29.6467
Lehmann & Lehmann 2008. J. Orthoptera. Res. 17: 165-169	Terrestrial	Orthoptera	Tettigoniidae	Poecilimon thessalicus	F	Adult	22.65	39.68	Dimitra, eastern Greece	400	15.94	Hind Femur (mm)	204.688	Body length appriximately 2x femur length. Order specific body length conversion taken from Sabo et al. 2012 (J. N. Am. Benthol. Soc. 21:336–343).
Lehmann & Lehmann 2008. J. Orthoptera. Res. 17: 165-169	Terrestrial	Orthoptera	Tettigoniidae	Poecilimon thessalicus	F	Adult	22.24	40.32	Elatohóri, eastern Greece	800	16.87	Hind Femur (mm)	236.533
Lehmann & Lehmann 2008. J. Orthoptera. Res. 17: 165-169	Terrestrial	Orthoptera	Tettigoniidae	Poecilimon thessalicus	F	Adult	22.14	40.24	Katafígi, eastern Greece	1000	16.27	Hind Femur (mm)	215.668
Lehmann & Lehmann 2008. J. Orthoptera. Res. 17: 165-169	Terrestrial	Orthoptera	Tettigoniidae	Poecilimon thessalicus	F	Adult	22.45	40.1	Litóhoro, eastern Greece	1000	17.52	Hind Femur (mm)	260.471
Lehmann & Lehmann 2008. J. Orthoptera. Res. 17: 165-169	Terrestrial	Orthoptera	Tettigoniidae	Poecilimon thessalicus	F	Adult	22.31	40.03	Sparmoú, eastern Greece	1800	15.77	Hind Femur (mm)	199.168
Lehmann & Lehmann 2008. J. Orthoptera. Res. 17: 165-169	Terrestrial	Orthoptera	Tettigoniidae	Poecilimon thessalicus	M	Adult	22.65	39.68	Dimitra, eastern Greece	400	14.94	Hind Femur (mm)	173.517
Lehmann & Lehmann 2008. J. Orthoptera. Res. 17: 165-169	Terrestrial	Orthoptera	Tettigoniidae	Poecilimon thessalicus	M	Adult	22.24	40.32	Elatohóri, eastern Greece	800	14.98	Hind Femur (mm)	174.704
Lehmann & Lehmann 2008. J. Orthoptera. Res. 17: 165-169	Terrestrial	Orthoptera	Tettigoniidae	Poecilimon thessalicus	M	Adult	22.23	40.3	Elatohóri, eastern Greece	850	14.9	Hind Femur (mm)	172.335
Lehmann & Lehmann 2008. J. Orthoptera. Res. 17: 165-169	Terrestrial	Orthoptera	Tettigoniidae	Poecilimon thessalicus	M	Adult	22.23	40.29	Rizómata, eastern Greece	950	14.53	Hind Femur (mm)	161.631
Lehmann & Lehmann 2008. J. Orthoptera. Res. 17: 165-169	Terrestrial	Orthoptera	Tettigoniidae	Poecilimon thessalicus	M	Adult	22.14	40.24	Katafígi, eastern Greece	1000	14.2	Hind Femur (mm)	152.434
Lehmann & Lehmann 2008. J. Orthoptera. Res. 17: 165-169	Terrestrial	Orthoptera	Tettigoniidae	Poecilimon thessalicus	M	Adult	22.45	40.1	Litóhoro, eastern Greece	1000	16.78	Hind Femur (mm)	233.328
Lehmann & Lehmann 2008. J. Orthoptera. Res. 17: 165-169	Terrestrial	Orthoptera	Tettigoniidae	Poecilimon thessalicus	M	Adult	22.31	40.03	Sparmoú, eastern Greece	1800	14.13	Hind Femur (mm)	150.526
Levy & Nufio 2015. Oikos 124: 610-619	Terrestrial	Orthoptera	Acrididae	Melanoplus boulderensis	F	Adult	40.01	-105.37	Boulder County, CO, USA	2195	12.9643	Femur L (mm)	389.936	Short-winged, low dispersal potential. Conversion for Dactylotum variegatum used (same family, similar size), taken from DeBano 2008 (J. Orthoptera. Res. 17: 293-300). Female conversion used also for males, as male equation appears incorrect in study.
Levy & Nufio 2015. Oikos 124: 610-619	Terrestrial	Orthoptera	Acrididae	Melanoplus boulderensis	F	Adult	40.02	-105.43	Boulder County, CO, USA	2591	12.4286	Femur L (mm)	358.452
Levy & Nufio 2015. Oikos 124: 610-619	Terrestrial	Orthoptera	Acrididae	Melanoplus boulderensis	F	Adult	40.03	-105.54	Boulder County, CO, USA	3048	12.25	Femur L (mm)	348.25
Levy & Nufio 2015. Oikos 124: 610-619	Terrestrial	Orthoptera	Acrididae	Melanoplus boulderensis	F	Adult	40.05	-105.61	Boulder County, CO, USA	3515	10.9286	Femur L (mm)	277.328
Levy & Nufio 2015. Oikos 124: 610-619	Terrestrial	Orthoptera	Acrididae	Melanoplus boulderensis	M	Adult	40.01	-105.37	Boulder County, CO, USA	2195	10.3571	Femur L (mm)	249.152
Levy & Nufio 2015. Oikos 124: 610-619	Terrestrial	Orthoptera	Acrididae	Melanoplus boulderensis	M	Adult	40.02	-105.43	Boulder County, CO, USA	2591	10.0357	Femur L (mm)	233.964
Levy & Nufio 2015. Oikos 124: 610-619	Terrestrial	Orthoptera	Acrididae	Melanoplus boulderensis	M	Adult	40.03	-105.54	Boulder County, CO, USA	3048	9.78572	Femur L (mm)	222.481
Levy & Nufio 2015. Oikos 124: 610-619	Terrestrial	Orthoptera	Acrididae	Melanoplus boulderensis	M	Adult	40.05	-105.61	Boulder County, CO, USA	3515	9.21429	Femur L (mm)	197.316
Levy & Nufio 2015. Oikos 124: 610-619	Terrestrial	Orthoptera	Acrididae	Aeropedellus clavatus	F	Adult	40.06	-105.19	Boulder County, CO, USA	1577	12.2143	Femur L (mm)	346.228
Levy & Nufio 2015. Oikos 124: 610-619	Terrestrial	Orthoptera	Acrididae	Aeropedellus clavatus	F	Adult	40.01	-105.37	Boulder County, CO, USA	2195	11.8214	Femur L (mm)	324.367
Levy & Nufio 2015. Oikos 124: 610-619	Terrestrial	Orthoptera	Acrididae	Aeropedellus clavatus	F	Adult	40.02	-105.43	Boulder County, CO, USA	2591	11.4643	Femur L (mm)	305.111
Levy & Nufio 2015. Oikos 124: 610-619	Terrestrial	Orthoptera	Acrididae	Aeropedellus clavatus	F	Adult	40.05	-105.61	Boulder County, CO, USA	3515	10.0714	Femur L (mm)	235.628
Levy & Nufio 2015. Oikos 124: 610-619	Terrestrial	Orthoptera	Acrididae	Aeropedellus clavatus	M	Adult	40.06	-105.19	Boulder County, CO, USA	1577	11.2143	Femur L (mm)	291.981
Levy & Nufio 2015. Oikos 124: 610-619	Terrestrial	Orthoptera	Acrididae	Aeropedellus clavatus	M	Adult	40.01	-105.37	Boulder County, CO, USA	2195	11.0714	Femur L (mm)	284.608
Levy & Nufio 2015. Oikos 124: 610-619	Terrestrial	Orthoptera	Acrididae	Aeropedellus clavatus	M	Adult	40.02	-105.43	Boulder County, CO, USA	2591	11	Femur L (mm)	280.956
Levy & Nufio 2015. Oikos 124: 610-619	Terrestrial	Orthoptera	Acrididae	Aeropedellus clavatus	M	Adult	40.05	-105.61	Boulder County, CO, USA	3515	9.57143	Femur L (mm)	212.867
Levy & Nufio 2015. Oikos 124: 610-619	Terrestrial	Orthoptera	Acrididae	Camnula pellucida	F	Adult	40.06	-105.19	Boulder County, CO, USA	1577	12.5	Femur L (mm)	362.573	Long-winged, high dispersal potential. Conversion for Dactylotum variegatum used (same family, similar size), taken from DeBano 2008 (J. Orthoptera. Res. 17: 293-300). Female conversion used also for males, as male equation appears incorrect in study.
Levy & Nufio 2015. Oikos 124: 610-619	Terrestrial	Orthoptera	Acrididae	Camnula pellucida	F	Adult	40.01	-105.37	Boulder County, CO, USA	2195	12.8571	Femur L (mm)	383.533
Levy & Nufio 2015. Oikos 124: 610-619	Terrestrial	Orthoptera	Acrididae	Camnula pellucida	F	Adult	40.02	-105.43	Boulder County, CO, USA	2591	12.4286	Femur L (mm)	358.452
Levy & Nufio 2015. Oikos 124: 610-619	Terrestrial	Orthoptera	Acrididae	Camnula pellucida	F	Adult	40.03	-105.54	Boulder County, CO, USA	3048	12.7857	Femur L (mm)	379.294
Levy & Nufio 2015. Oikos 124: 610-619	Terrestrial	Orthoptera	Acrididae	Camnula pellucida	M	Adult	40.06	-105.19	Boulder County, CO, USA	1577	10.8214	Femur L (mm)	271.93
Levy & Nufio 2015. Oikos 124: 610-619	Terrestrial	Orthoptera	Acrididae	Camnula pellucida	M	Adult	40.01	-105.37	Boulder County, CO, USA	2195	10.5714	Femur L (mm)	259.542
Levy & Nufio 2015. Oikos 124: 610-619	Terrestrial	Orthoptera	Acrididae	Camnula pellucida	M	Adult	40.02	-105.43	Boulder County, CO, USA	2591	10.7143	Femur L (mm)	266.586
Levy & Nufio 2015. Oikos 124: 610-619	Terrestrial	Orthoptera	Acrididae	Camnula pellucida	M	Adult	40.03	-105.54	Boulder County, CO, USA	3048	10.6429	Femur L (mm)	263.052
Levy & Nufio 2015. Oikos 124: 610-619	Terrestrial	Orthoptera	Acrididae	Melanoplus sanguinipes	F	Adult	40.06	-105.19	Boulder County, CO, USA	1577	13.2857	Femur L (mm)	409.461
Levy & Nufio 2015. Oikos 124: 610-619	Terrestrial	Orthoptera	Acrididae	Melanoplus sanguinipes	F	Adult	40.01	-105.37	Boulder County, CO, USA	2195	13.1429	Femur L (mm)	400.725
Levy & Nufio 2015. Oikos 124: 610-619	Terrestrial	Orthoptera	Acrididae	Melanoplus sanguinipes	F	Adult	40.02	-105.43	Boulder County, CO, USA	2591	12.8571	Femur L (mm)	383.533
Levy & Nufio 2015. Oikos 124: 610-619	Terrestrial	Orthoptera	Acrididae	Melanoplus sanguinipes	F	Adult	40.03	-105.54	Boulder County, CO, USA	3048	13.3571	Femur L (mm)	413.865
Levy & Nufio 2015. Oikos 124: 610-619	Terrestrial	Orthoptera	Acrididae	Melanoplus sanguinipes	M	Adult	40.06	-105.19	Boulder County, CO, USA	1577	12.2857	Femur L (mm)	350.279
Levy & Nufio 2015. Oikos 124: 610-619	Terrestrial	Orthoptera	Acrididae	Melanoplus sanguinipes	M	Adult	40.01	-105.37	Boulder County, CO, USA	2195	12	Femur L (mm)	334.216
Levy & Nufio 2015. Oikos 124: 610-619	Terrestrial	Orthoptera	Acrididae	Melanoplus sanguinipes	M	Adult	40.02	-105.43	Boulder County, CO, USA	2591	11.8571	Femur L (mm)	326.325
Levy & Nufio 2015. Oikos 124: 610-619	Terrestrial	Orthoptera	Acrididae	Melanoplus sanguinipes	M	Adult	40.03	-105.54	Boulder County, CO, USA	3048	12.1071	Femur L (mm)	340.195
Loskutova & Zhiltzova 2016. Polar Res. 35: 26596	Freshwater	Plecoptera	Perlodidae	Arcynopteryx dichroa	F	Adult	64.5	59.14	Ural Mountains, Russia	850	13.2	Body L (mm)	20.3584	Short-winged. Order-specific conversion taken from Sabo et al. 2012 (J. N. Am. Benthol. Soc. 21:336–343).
Loskutova & Zhiltzova 2016. Polar Res. 35: 26596	Freshwater	Plecoptera	Perlodidae	Arcynopteryx dichroa	F	Adult	66.31	63.31	Ural Mountains, Russia	378	12.9	Body L (mm)	19.5826
Loskutova & Zhiltzova 2016. Polar Res. 35: 26596	Freshwater	Plecoptera	Perlodidae	Arcynopteryx dichroa	F	Adult	64.56	59.51	Ural Mountains, Russia	775	15.8	Body L (mm)	27.587	Long-winged. Order-specific conversion taken from Sabo et al. 2012 (J. N. Am. Benthol. Soc. 21:336–343).
Loskutova & Zhiltzova 2016. Polar Res. 35: 26596	Freshwater	Plecoptera	Perlodidae	Arcynopteryx dichroa	F	Adult	65.12	60.15	Ural Mountains, Russia	600	15	Body L (mm)	25.2678
Loskutova & Zhiltzova 2016. Polar Res. 35: 26596	Freshwater	Plecoptera	Perlodidae	Arcynopteryx dichroa	F	Adult	64.4	59.4	Ural Mountains, Russia	561	14.3	Body L (mm)	23.3073
Loskutova & Zhiltzova 2016. Polar Res. 35: 26596	Freshwater	Plecoptera	Perlodidae	Arcynopteryx dichroa	F	Adult	64.21	58.28	Ural Mountains, Russia	167	16.8	Body L (mm)	30.6017
Loskutova & Zhiltzova 2016. Polar Res. 35: 26596	Freshwater	Plecoptera	Perlodidae	Arcynopteryx dichroa	M	Adult	64.5	59.14	Ural Mountains, Russia	850	13.2	Body L (mm)	20.3584	Short-winged. Order-specific conversion taken from Sabo et al. 2012 (J. N. Am. Benthol. Soc. 21:336–343).
Loskutova & Zhiltzova 2016. Polar Res. 35: 26596	Freshwater	Plecoptera	Perlodidae	Arcynopteryx dichroa	M	Adult	66.31	63.31	Ural Mountains, Russia	378	12.9	Body L (mm)	19.5826
Loskutova & Zhiltzova 2016. Polar Res. 35: 26596	Freshwater	Plecoptera	Perlodidae	Arcynopteryx dichroa	M	Adult	64.56	59.51	Ural Mountains, Russia	775	15.8	Body L (mm)	27.587	Long-winged. Order-specific conversion taken from Sabo et al. 2012 (J. N. Am. Benthol. Soc. 21:336–343).
Loskutova & Zhiltzova 2016. Polar Res. 35: 26596	Freshwater	Plecoptera	Perlodidae	Arcynopteryx dichroa	M	Adult	64.4	59.4	Ural Mountains, Russia	561	14.3	Body L (mm)	23.3073
Loskutova & Zhiltzova 2016. Polar Res. 35: 26596	Freshwater	Plecoptera	Perlodidae	Arcynopteryx dichroa	M	Adult	64.21	58.28	Ural Mountains, Russia	167	16.8	Body L (mm)	30.6017
Marcondes et al. 1999. Mem. Inst. Oswaldo Cruz, Rio de Janeiro, 94: 693-700	Terrestrial	Diptera	Psychodidae	Lutzomyia intermedia	F	Adult	-20.23	-40.29	Espírito Santo, Brazil	30	2056	Wing L (μm)	0.203935	Order specific body length conversion taken from Sabo et al. 2012 (J. N. Am. Benthol. Soc. 21:336–343).
Marcondes et al. 1999. Mem. Inst. Oswaldo Cruz, Rio de Janeiro, 94: 693-700	Terrestrial	Diptera	Psychodidae	Lutzomyia intermedia	F	Adult	-20.2	-41.08	Espírito Santo, Brazil	750	2170	Wing L (μm)	0.230388
Marcondes et al. 1999. Mem. Inst. Oswaldo Cruz, Rio de Janeiro, 94: 693-700	Terrestrial	Diptera	Psychodidae	Lutzomyia intermedia	M	Adult	-20.23	-40.29	Espírito Santo, Brazil	30	1783	Wing L (μm)	0.147796
Marcondes et al. 1999. Mem. Inst. Oswaldo Cruz, Rio de Janeiro, 94: 693-700	Terrestrial	Diptera	Psychodidae	Lutzomyia intermedia	M	Adult	-20.2	-41.08	Espírito Santo, Brazil	750	1888	Wing L (μm)	0.168199
Perez-Valencia & Moya-Raygoza 2015. Ann. Entomol. Soc. of Am. 1-7	Terrestrial	Hemiptera	Psyllidae	Diaphorina citri	F	Adult	18.46	-103.49	Colima, Mexico	5	4.2162	Wing L (mm)	0.248713	Order specific body length conversion taken from Wardhaugh 2013 (Austral. J. Entomol. 52: 291-298).
Perez-Valencia & Moya-Raygoza 2015. Ann. Entomol. Soc. of Am. 1-7	Terrestrial	Hemiptera	Psyllidae	Diaphorina citri	F	Adult	19.14	-103.46	Colima, Mexico	414	4.23944	Wing L (mm)	0.250256
Perez-Valencia & Moya-Raygoza 2015. Ann. Entomol. Soc. of Am. 1-7	Terrestrial	Hemiptera	Psyllidae	Diaphorina citri	F	Adult	19.45	-104.19	Jalisco, Mexico	894	4.27535	Wing L (mm)	0.252642
Perez-Valencia & Moya-Raygoza 2015. Ann. Entomol. Soc. of Am. 1-7	Terrestrial	Hemiptera	Psyllidae	Diaphorina citri	F	Adult	20.44	-103.38	Jalisco, Mexico	1400	4.34296	Wing L (mm)	0.25714
Perez-Valencia & Moya-Raygoza 2015. Ann. Entomol. Soc. of Am. 1-7	Terrestrial	Hemiptera	Psyllidae	Diaphorina citri	M	Adult	18.46	-103.49	Colima, Mexico	5	4.04296	Wing L (mm)	0.237248
Perez-Valencia & Moya-Raygoza 2015. Ann. Entomol. Soc. of Am. 1-7	Terrestrial	Hemiptera	Psyllidae	Diaphorina citri	M	Adult	19.14	-103.46	Colima, Mexico	414	4.05352	Wing L (mm)	0.237945
Perez-Valencia & Moya-Raygoza 2015. Ann. Entomol. Soc. of Am. 1-7	Terrestrial	Hemiptera	Psyllidae	Diaphorina citri	M	Adult	19.45	-104.19	Jalisco, Mexico	894	4.12958	Wing L (mm)	0.242973
Perez-Valencia & Moya-Raygoza 2015. Ann. Entomol. Soc. of Am. 1-7	Terrestrial	Hemiptera	Psyllidae	Diaphorina citri	M	Adult	20.44	-103.38	Jalisco, Mexico	1400	4.1338	Wing L (mm)	0.243253
Romero et al. 2014. Ann. Entomol. Soc. Am. 107: 257-263	Terrestrial	Orthoptera	Acrididae	Neopedies brunneri	F	Adult	-31.34	-63.31	Central Argentina	249	13.6021	Femur L (mm)	429.143	Conversion for Dactylotum variegatum used (same family, similar size), taken from DeBano 2008 (J. Orthoptera. Res. 17: 293-300). Female conversion used also for males, as male equation appears incorrect in study.
Romero et al. 2014. Ann. Entomol. Soc. Am. 107: 257-263	Terrestrial	Orthoptera	Acrididae	Neopedies brunneri	F	Adult	-33.08	-64.2	Central Argentina	445	12.9239	Femur L (mm)	387.515
Romero et al. 2014. Ann. Entomol. Soc. Am. 107: 257-263	Terrestrial	Orthoptera	Acrididae	Neopedies brunneri	F	Adult	-31.18	-64.18	Central Argentina	497	13.5779	Femur L (mm)	427.62
Romero et al. 2014. Ann. Entomol. Soc. Am. 107: 257-263	Terrestrial	Orthoptera	Acrididae	Neopedies brunneri	F	Adult	-31.58	-64.39	Central Argentina	720	11.8339	Femur L (mm)	325.051
Romero et al. 2014. Ann. Entomol. Soc. Am. 107: 257-263	Terrestrial	Orthoptera	Acrididae	Neopedies brunneri	F	Adult	-31.1	-64.2	Central Argentina	790	12.4637	Femur L (mm)	360.474
Romero et al. 2014. Ann. Entomol. Soc. Am. 107: 257-263	Terrestrial	Orthoptera	Acrididae	Neopedies brunneri	M	Adult	-31.34	-63.31	Central Argentina	249	11.6886	Femur L (mm)	317.136
Romero et al. 2014. Ann. Entomol. Soc. Am. 107: 257-263	Terrestrial	Orthoptera	Acrididae	Neopedies brunneri	M	Adult	-33.08	-64.2	Central Argentina	445	10.9862	Femur L (mm)	280.251
Romero et al. 2014. Ann. Entomol. Soc. Am. 107: 257-263	Terrestrial	Orthoptera	Acrididae	Neopedies brunneri	M	Adult	-31.18	-64.18	Central Argentina	497	11.1315	Femur L (mm)	287.696
Romero et al. 2014. Ann. Entomol. Soc. Am. 107: 257-263	Terrestrial	Orthoptera	Acrididae	Neopedies brunneri	M	Adult	-31.58	-64.39	Central Argentina	720	10.3322	Femur L (mm)	247.955
Romero et al. 2014. Ann. Entomol. Soc. Am. 107: 257-263	Terrestrial	Orthoptera	Acrididae	Neopedies brunneri	M	Adult	-31.1	-64.2	Central Argentina	790	10.9862	Femur L (mm)	280.251
Smith et al. 2000. Environ. Entomol. 29: 290-298	Terrestrial	Coleoptera	Silphidae	Nicrophorus investigator	F	Adult	38.57	-107	southern Rocky Mountains, Colorado, USA	2866	8.87	Elytra L (mm)	111.865
Smith et al. 2000. Environ. Entomol. 29: 290-298	Terrestrial	Coleoptera	Silphidae	Nicrophorus investigator	F	Adult	38.57	-107	southern Rocky Mountains, Colorado, USA	2900	8.9	Elytra L (mm)	113.015
Smith et al. 2000. Environ. Entomol. 29: 290-298	Terrestrial	Coleoptera	Silphidae	Nicrophorus investigator	F	Adult	38.57	-107	southern Rocky Mountains, Colorado, USA	3180	9.05	Elytra L (mm)	118.766
Smith et al. 2000. Environ. Entomol. 29: 290-298	Terrestrial	Coleoptera	Silphidae	Nicrophorus investigator	M	Adult	38.57	-107	southern Rocky Mountains, Colorado, USA	2866	8.73	Elytra L (mm)	101.634
Smith et al. 2000. Environ. Entomol. 29: 290-298	Terrestrial	Coleoptera	Silphidae	Nicrophorus investigator	M	Adult	38.57	-107	southern Rocky Mountains, Colorado, USA	2900	8.82	Elytra L (mm)	105.719
Smith et al. 2000. Environ. Entomol. 29: 290-298	Terrestrial	Coleoptera	Silphidae	Nicrophorus investigator	M	Adult	38.57	-107	southern Rocky Mountains, Colorado, USA	3180	8.93	Elytra L (mm)	110.713
Smith et al. 2000. Environ. Entomol. 29: 290-298	Terrestrial	Coleoptera	Silphidae	Nicrophorus investigator	F	Adult	38.57	-107	southern Rocky Mountains, Colorado, USA	2866	9.01	Elytra L (mm)	117.232
Smith et al. 2000. Environ. Entomol. 29: 290-298	Terrestrial	Coleoptera	Silphidae	Nicrophorus investigator	F	Adult	38.57	-107	southern Rocky Mountains, Colorado, USA	2900	9.03	Elytra L (mm)	117.999
Smith et al. 2000. Environ. Entomol. 29: 290-298	Terrestrial	Coleoptera	Silphidae	Nicrophorus investigator	F	Adult	38.57	-107	southern Rocky Mountains, Colorado, USA	3180	9.26	Elytra L (mm)	126.816
Smith et al. 2000. Environ. Entomol. 29: 290-298	Terrestrial	Coleoptera	Silphidae	Nicrophorus investigator	M	Adult	38.57	-107	southern Rocky Mountains, Colorado, USA	2866	8.94	Elytra L (mm)	111.167
Smith et al. 2000. Environ. Entomol. 29: 290-298	Terrestrial	Coleoptera	Silphidae	Nicrophorus investigator	M	Adult	38.57	-107	southern Rocky Mountains, Colorado, USA	2900	8.99	Elytra L (mm)	113.436
Smith et al. 2000. Environ. Entomol. 29: 290-298	Terrestrial	Coleoptera	Silphidae	Nicrophorus investigator	M	Adult	38.57	-107	southern Rocky Mountains, Colorado, USA	3180	9.11	Elytra L (mm)	118.883
Smith et al. 2000. Environ. Entomol. 29: 290-298	Terrestrial	Coleoptera	Silphidae	Nicrophorus investigator	F	Adult	38.57	-107	southern Rocky Mountains, Colorado, USA	2866	9.2	Elytra L (mm)	124.516
Smith et al. 2000. Environ. Entomol. 29: 290-298	Terrestrial	Coleoptera	Silphidae	Nicrophorus investigator	F	Adult	38.57	-107	southern Rocky Mountains, Colorado, USA	2900	9.33	Elytra L (mm)	129.5
Smith et al. 2000. Environ. Entomol. 29: 290-298	Terrestrial	Coleoptera	Silphidae	Nicrophorus investigator	F	Adult	38.57	-107	southern Rocky Mountains, Colorado, USA	3180	9.52	Elytra L (mm)	136.784
Smith et al. 2000. Environ. Entomol. 29: 290-298	Terrestrial	Coleoptera	Silphidae	Nicrophorus investigator	M	Adult	38.57	-107	southern Rocky Mountains, Colorado, USA	2866	9.11	Elytra L (mm)	118.883
Smith et al. 2000. Environ. Entomol. 29: 290-298	Terrestrial	Coleoptera	Silphidae	Nicrophorus investigator	M	Adult	38.57	-107	southern Rocky Mountains, Colorado, USA	2900	9.27	Elytra L (mm)	126.146
Smith et al. 2000. Environ. Entomol. 29: 290-298	Terrestrial	Coleoptera	Silphidae	Nicrophorus investigator	M	Adult	38.57	-107	southern Rocky Mountains, Colorado, USA	3180	9.22	Elytra L (mm)	123.877
Smith et al. 2000. Environ. Entomol. 29: 290-298	Terrestrial	Coleoptera	Silphidae	Nicrophorus investigator	F	Adult	38.57	-107	southern Rocky Mountains, Colorado, USA	2866	9.33	Elytra L (mm)	129.5
Smith et al. 2000. Environ. Entomol. 29: 290-298	Terrestrial	Coleoptera	Silphidae	Nicrophorus investigator	F	Adult	38.57	-107	southern Rocky Mountains, Colorado, USA	3180	9.58	Elytra L (mm)	139.084
Smith et al. 2000. Environ. Entomol. 29: 290-298	Terrestrial	Coleoptera	Silphidae	Nicrophorus investigator	M	Adult	38.57	-107	southern Rocky Mountains, Colorado, USA	2866	9.25	Elytra L (mm)	125.238
Smith et al. 2000. Environ. Entomol. 29: 290-298	Terrestrial	Coleoptera	Silphidae	Nicrophorus investigator	M	Adult	38.57	-107	southern Rocky Mountains, Colorado, USA	3180	9.33	Elytra L (mm)	128.87
Sota 1996. Arctic and Alpine Res., 28: 441-447	Terrestrial	Coleoptera	Carabidae	Leptocarabus procerulus	F	Adult	36.25	138.05	Central Honshu, Japan	730	31.2097	Body L (mm)	278.69	Intra-specific variation in voltinism: uni to semi with alt. Family-specific conversion taken from Sabo et al. 2012 (J. N. Am. Benthol. Soc. 21:336–343).
Sota 1996. Arctic and Alpine Res., 28: 441-447	Terrestrial	Coleoptera	Carabidae	Leptocarabus procerulus	F	Adult	36.1	137.6	Central Honshu, Japan	1530	28.9131	Body L (mm)	231.965
Sota 1996. Arctic and Alpine Res., 28: 441-447	Terrestrial	Coleoptera	Carabidae	Leptocarabus procerulus	F	Adult	36.25	138.05	Central Honshu, Japan	1550	29.1278	Body L (mm)	236.122
Sota 1996. Arctic and Alpine Res., 28: 441-447	Terrestrial	Coleoptera	Carabidae	Leptocarabus procerulus	F	Adult	36.1	137.6	Central Honshu, Japan	1600	28.8686	Body L (mm)	231.109
Sota 1996. Arctic and Alpine Res., 28: 441-447	Terrestrial	Coleoptera	Carabidae	Leptocarabus procerulus	F	Adult	36.1	137.6	Central Honshu, Japan	1670	29.039	Body L (mm)	234.397
Sota 1996. Arctic and Alpine Res., 28: 441-447	Terrestrial	Coleoptera	Carabidae	Leptocarabus procerulus	F	Adult	36.25	138.05	Central Honshu, Japan	1700	29.0381	Body L (mm)	234.379
Sota 1996. Arctic and Alpine Res., 28: 441-447	Terrestrial	Coleoptera	Carabidae	Leptocarabus procerulus	F	Adult	36.1	137.6	Central Honshu, Japan	1800	26.9288	Body L (mm)	195.562
Sota 1996. Arctic and Alpine Res., 28: 441-447	Terrestrial	Coleoptera	Carabidae	Leptocarabus procerulus	F	Adult	36.1	137.6	Central Honshu, Japan	2050	27.2244	Body L (mm)	200.756
Sota 1996. Arctic and Alpine Res., 28: 441-447	Terrestrial	Coleoptera	Carabidae	Leptocarabus procerulus	M	Adult	36.25	138.05	Central Honshu, Japan	730	29.8334	Body L (mm)	250.088
Sota 1996. Arctic and Alpine Res., 28: 441-447	Terrestrial	Coleoptera	Carabidae	Leptocarabus procerulus	M	Adult	36.1	137.6	Central Honshu, Japan	1530	27.9238	Body L (mm)	213.362
Sota 1996. Arctic and Alpine Res., 28: 441-447	Terrestrial	Coleoptera	Carabidae	Leptocarabus procerulus	M	Adult	36.25	138.05	Central Honshu, Japan	1550	28.0094	Body L (mm)	214.937
Sota 1996. Arctic and Alpine Res., 28: 441-447	Terrestrial	Coleoptera	Carabidae	Leptocarabus procerulus	M	Adult	36.1	137.6	Central Honshu, Japan	1600	28.8685	Body L (mm)	231.107
Sota 1996. Arctic and Alpine Res., 28: 441-447	Terrestrial	Coleoptera	Carabidae	Leptocarabus procerulus	M	Adult	36.1	137.6	Central Honshu, Japan	1670	28.4799	Body L (mm)	223.707
Sota 1996. Arctic and Alpine Res., 28: 441-447	Terrestrial	Coleoptera	Carabidae	Leptocarabus procerulus	M	Adult	36.25	138.05	Central Honshu, Japan	1700	27.8338	Body L (mm)	211.715
Sota 1996. Arctic and Alpine Res., 28: 441-447	Terrestrial	Coleoptera	Carabidae	Leptocarabus procerulus	M	Adult	36.1	137.6	Central Honshu, Japan	1800	26.4987	Body L (mm)	188.146
Sota 1996. Arctic and Alpine Res., 28: 441-447	Terrestrial	Coleoptera	Carabidae	Leptocarabus procerulus	M	Adult	36.1	137.6	Central Honshu, Japan	2050	26.4072	Body L (mm)	186.59
Sota 1996. Arctic and Alpine Res., 28: 441-447	Terrestrial	Coleoptera	Carabidae	Leptocarabus arboreus	F	Adult	36.25	138.05	Central Honshu, Japan	1550	22.8483	Body L (mm)	131.807
Sota 1996. Arctic and Alpine Res., 28: 441-447	Terrestrial	Coleoptera	Carabidae	Leptocarabus arboreus	F	Adult	36.1	137.6	Central Honshu, Japan	1600	22.7611	Body L (mm)	130.604
Sota 1996. Arctic and Alpine Res., 28: 441-447	Terrestrial	Coleoptera	Carabidae	Leptocarabus arboreus	F	Adult	36.1	137.6	Central Honshu, Japan	1670	22.0283	Body L (mm)	120.734
Sota 1996. Arctic and Alpine Res., 28: 441-447	Terrestrial	Coleoptera	Carabidae	Leptocarabus arboreus	F	Adult	36.25	138.05	Central Honshu, Japan	1700	22.0274	Body L (mm)	120.722
Sota 1996. Arctic and Alpine Res., 28: 441-447	Terrestrial	Coleoptera	Carabidae	Leptocarabus arboreus	F	Adult	36.1	137.6	Central Honshu, Japan	1750	21.9408	Body L (mm)	119.586
Sota 1996. Arctic and Alpine Res., 28: 441-447	Terrestrial	Coleoptera	Carabidae	Leptocarabus arboreus	F	Adult	36.1	137.6	Central Honshu, Japan	1775	22.2411	Body L (mm)	123.554
Sota 1996. Arctic and Alpine Res., 28: 441-447	Terrestrial	Coleoptera	Carabidae	Leptocarabus arboreus	F	Adult	36.1	137.6	Central Honshu, Japan	1800	22.0256	Body L (mm)	120.699
Sota 1996. Arctic and Alpine Res., 28: 441-447	Terrestrial	Coleoptera	Carabidae	Leptocarabus arboreus	F	Adult	36.1	137.6	Central Honshu, Japan	2050	21.504	Body L (mm)	113.95
Sota 1996. Arctic and Alpine Res., 28: 441-447	Terrestrial	Coleoptera	Carabidae	Leptocarabus arboreus	F	Adult	36.1	137.6	Central Honshu, Japan	2220	20.6831	Body L (mm)	103.783
Sota 1996. Arctic and Alpine Res., 28: 441-447	Terrestrial	Coleoptera	Carabidae	Leptocarabus arboreus	F	Adult	36.1	137.6	Central Honshu, Japan	2380	21.1957	Body L (mm)	110.067
Sota 1996. Arctic and Alpine Res., 28: 441-447	Terrestrial	Coleoptera	Carabidae	Leptocarabus arboreus	F	Adult	36.1	137.6	Central Honshu, Japan	2550	20.6761	Body L (mm)	103.699
Sota 1996. Arctic and Alpine Res., 28: 441-447	Terrestrial	Coleoptera	Carabidae	Leptocarabus arboreus	F	Adult	36.1	137.6	Central Honshu, Japan	2750	19.7254	Body L (mm)	92.6172
Sota 1996. Arctic and Alpine Res., 28: 441-447	Terrestrial	Coleoptera	Carabidae	Leptocarabus arboreus	F	Adult	36.1	137.6	Central Honshu, Japan	2800	19.5953	Body L (mm)	91.1568
Sota 1996. Arctic and Alpine Res., 28: 441-447	Terrestrial	Coleoptera	Carabidae	Leptocarabus arboreus	F	Adult	36.1	137.6	Central Honshu, Japan	2840	19.4653	Body L (mm)	89.712
Sota 1996. Arctic and Alpine Res., 28: 441-447	Terrestrial	Coleoptera	Carabidae	Leptocarabus arboreus	M	Adult	36.25	138.05	Central Honshu, Japan	1550	21.515	Body L (mm)	114.089
Sota 1996. Arctic and Alpine Res., 28: 441-447	Terrestrial	Coleoptera	Carabidae	Leptocarabus arboreus	M	Adult	36.1	137.6	Central Honshu, Japan	1600	20.6105	Body L (mm)	102.911
Sota 1996. Arctic and Alpine Res., 28: 441-447	Terrestrial	Coleoptera	Carabidae	Leptocarabus arboreus	M	Adult	36.1	137.6	Central Honshu, Japan	1670	20.9961	Body L (mm)	107.594
Sota 1996. Arctic and Alpine Res., 28: 441-447	Terrestrial	Coleoptera	Carabidae	Leptocarabus arboreus	M	Adult	36.25	138.05	Central Honshu, Japan	1700	20.651	Body L (mm)	103.397
Sota 1996. Arctic and Alpine Res., 28: 441-447	Terrestrial	Coleoptera	Carabidae	Leptocarabus arboreus	M	Adult	36.1	137.6	Central Honshu, Japan	1750	20.6935	Body L (mm)	103.908
Sota 1996. Arctic and Alpine Res., 28: 441-447	Terrestrial	Coleoptera	Carabidae	Leptocarabus arboreus	M	Adult	36.1	137.6	Central Honshu, Japan	1775	20.7788	Body L (mm)	104.939
Sota 1996. Arctic and Alpine Res., 28: 441-447	Terrestrial	Coleoptera	Carabidae	Leptocarabus arboreus	M	Adult	36.1	137.6	Central Honshu, Japan	1800	20.6923	Body L (mm)	103.894
Sota 1996. Arctic and Alpine Res., 28: 441-447	Terrestrial	Coleoptera	Carabidae	Leptocarabus arboreus	M	Adult	36.1	137.6	Central Honshu, Japan	2050	20.0846	Body L (mm)	96.7179
Sota 1996. Arctic and Alpine Res., 28: 441-447	Terrestrial	Coleoptera	Carabidae	Leptocarabus arboreus	M	Adult	36.1	137.6	Central Honshu, Japan	2220	19.9951	Body L (mm)	95.6859
Sota 1996. Arctic and Alpine Res., 28: 441-447	Terrestrial	Coleoptera	Carabidae	Leptocarabus arboreus	M	Adult	36.1	137.6	Central Honshu, Japan	2380	19.8194	Body L (mm)	93.6801
Sota 1996. Arctic and Alpine Res., 28: 441-447	Terrestrial	Coleoptera	Carabidae	Leptocarabus arboreus	M	Adult	36.1	137.6	Central Honshu, Japan	2550	19.5578	Body L (mm)	90.7389
Sota 1996. Arctic and Alpine Res., 28: 441-447	Terrestrial	Coleoptera	Carabidae	Leptocarabus arboreus	M	Adult	36.1	137.6	Central Honshu, Japan	2750	18.8652	Body L (mm)	83.2141
Sota 1996. Arctic and Alpine Res., 28: 441-447	Terrestrial	Coleoptera	Carabidae	Leptocarabus arboreus	M	Adult	36.1	137.6	Central Honshu, Japan	2800	18.563	Body L (mm)	80.0486
Sota 1996. Arctic and Alpine Res., 28: 441-447	Terrestrial	Coleoptera	Carabidae	Leptocarabus arboreus	M	Adult	36.1	137.6	Central Honshu, Japan	2840	18.3041	Body L (mm)	77.3942
Sullivan & Miller 2007. J. Lepidopterists’ Soc. 61: 72–77	Terrestrial	Lepidoptera	Geometridae	Glena cribrataria	F	Adult	NA	NA	North Carolina, USA	29.1039	13.2834	Forewing L (mm)	34.6846	Order-specific conversion taken from García-Barros 2015 (Nota Lepidopterologica 38: 59-74).
Sullivan & Miller 2007. J. Lepidopterists’ Soc. 61: 72–77	Terrestrial	Lepidoptera	Geometridae	Glena cribrataria	F	Adult	NA	NA	North Carolina, USA	29.1039	15.0374	Forewing L (mm)	39.5468
Sullivan & Miller 2007. J. Lepidopterists’ Soc. 61: 72–77	Terrestrial	Lepidoptera	Geometridae	Glena cribrataria	F	Adult	NA	NA	North Carolina, USA	29.1039	15.5508	Forewing L (mm)	40.9698
Sullivan & Miller 2007. J. Lepidopterists’ Soc. 61: 72–77	Terrestrial	Lepidoptera	Geometridae	Glena cribrataria	F	Adult	NA	NA	North Carolina, USA	29.1039	15.7005	Forewing L (mm)	41.3849
Sullivan & Miller 2007. J. Lepidopterists’ Soc. 61: 72–77	Terrestrial	Lepidoptera	Geometridae	Glena cribrataria	F	Adult	NA	NA	North Carolina, USA	29.1039	16.4706	Forewing L (mm)	43.5195
Sullivan & Miller 2007. J. Lepidopterists’ Soc. 61: 72–77	Terrestrial	Lepidoptera	Geometridae	Glena cribrataria	F	Adult	NA	NA	North Carolina, USA	29.1039	16.8984	Forewing L (mm)	44.7054
Sullivan & Miller 2007. J. Lepidopterists’ Soc. 61: 72–77	Terrestrial	Lepidoptera	Geometridae	Glena cribrataria	F	Adult	NA	NA	North Carolina, USA	561.058	14.6738	Forewing L (mm)	38.5388
Sullivan & Miller 2007. J. Lepidopterists’ Soc. 61: 72–77	Terrestrial	Lepidoptera	Geometridae	Glena cribrataria	F	Adult	NA	NA	North Carolina, USA	561.058	15.5722	Forewing L (mm)	41.0291
Sullivan & Miller 2007. J. Lepidopterists’ Soc. 61: 72–77	Terrestrial	Lepidoptera	Geometridae	Glena cribrataria	F	Adult	NA	NA	North Carolina, USA	974.488	17.3262	Forewing L (mm)	45.8912
Sullivan & Miller 2007. J. Lepidopterists’ Soc. 61: 72–77	Terrestrial	Lepidoptera	Geometridae	Glena cribrataria	F	Adult	NA	NA	North Carolina, USA	1221.86	17.3262	Forewing L (mm)	45.8912
Sullivan & Miller 2007. J. Lepidopterists’ Soc. 61: 72–77	Terrestrial	Lepidoptera	Geometridae	Glena cribrataria	F	Adult	NA	NA	North Carolina, USA	1221.86	17.5829	Forewing L (mm)	46.6028
Sullivan & Miller 2007. J. Lepidopterists’ Soc. 61: 72–77	Terrestrial	Lepidoptera	Geometridae	Glena cribrataria	F	Adult	NA	NA	North Carolina, USA	1221.86	18.0107	Forewing L (mm)	47.7887
Sullivan & Miller 2007. J. Lepidopterists’ Soc. 61: 72–77	Terrestrial	Lepidoptera	Geometridae	Glena cribrataria	F	Adult	NA	NA	North Carolina, USA	1221.86	19.3155	Forewing L (mm)	51.4056
Sullivan & Miller 2007. J. Lepidopterists’ Soc. 61: 72–77	Terrestrial	Lepidoptera	Geometridae	Glena cribrataria	F	Adult	NA	NA	North Carolina, USA	1399.56	15.3369	Forewing L (mm)	40.3769
Sullivan & Miller 2007. J. Lepidopterists’ Soc. 61: 72–77	Terrestrial	Lepidoptera	Geometridae	Glena cribrataria	F	Adult	NA	NA	North Carolina, USA	1399.56	16.4064	Forewing L (mm)	43.3416
Sullivan & Miller 2007. J. Lepidopterists’ Soc. 61: 72–77	Terrestrial	Lepidoptera	Geometridae	Glena cribrataria	F	Adult	NA	NA	North Carolina, USA	1399.56	16.6845	Forewing L (mm)	44.1124
Sullivan & Miller 2007. J. Lepidopterists’ Soc. 61: 72–77	Terrestrial	Lepidoptera	Geometridae	Glena cribrataria	F	Adult	NA	NA	North Carolina, USA	1399.56	17.7112	Forewing L (mm)	46.9585
Sullivan & Miller 2007. J. Lepidopterists’ Soc. 61: 72–77	Terrestrial	Lepidoptera	Geometridae	Glena cribrataria	M	Adult	NA	NA	North Carolina, USA	29.1039	13.1765	Forewing L (mm)	34.3882
Sullivan & Miller 2007. J. Lepidopterists’ Soc. 61: 72–77	Terrestrial	Lepidoptera	Geometridae	Glena cribrataria	M	Adult	NA	NA	North Carolina, USA	29.1039	13.7326	Forewing L (mm)	35.9298
Sullivan & Miller 2007. J. Lepidopterists’ Soc. 61: 72–77	Terrestrial	Lepidoptera	Geometridae	Glena cribrataria	M	Adult	NA	NA	North Carolina, USA	29.1039	14.1176	Forewing L (mm)	36.9971
Sullivan & Miller 2007. J. Lepidopterists’ Soc. 61: 72–77	Terrestrial	Lepidoptera	Geometridae	Glena cribrataria	M	Adult	NA	NA	North Carolina, USA	29.1039	14.246	Forewing L (mm)	37.3529
Sullivan & Miller 2007. J. Lepidopterists’ Soc. 61: 72–77	Terrestrial	Lepidoptera	Geometridae	Glena cribrataria	M	Adult	NA	NA	North Carolina, USA	29.1039	14.5241	Forewing L (mm)	38.1237
Sullivan & Miller 2007. J. Lepidopterists’ Soc. 61: 72–77	Terrestrial	Lepidoptera	Geometridae	Glena cribrataria	M	Adult	NA	NA	North Carolina, USA	29.1039	14.6738	Forewing L (mm)	38.5388
Sullivan & Miller 2007. J. Lepidopterists’ Soc. 61: 72–77	Terrestrial	Lepidoptera	Geometridae	Glena cribrataria	M	Adult	NA	NA	North Carolina, USA	29.1039	15.2941	Forewing L (mm)	40.2583
Sullivan & Miller 2007. J. Lepidopterists’ Soc. 61: 72–77	Terrestrial	Lepidoptera	Geometridae	Glena cribrataria	M	Adult	NA	NA	North Carolina, USA	521.517	15.0588	Forewing L (mm)	39.6061
Sullivan & Miller 2007. J. Lepidopterists’ Soc. 61: 72–77	Terrestrial	Lepidoptera	Geometridae	Glena cribrataria	M	Adult	NA	NA	North Carolina, USA	521.517	15.5722	Forewing L (mm)	41.0291
Sullivan & Miller 2007. J. Lepidopterists’ Soc. 61: 72–77	Terrestrial	Lepidoptera	Geometridae	Glena cribrataria	M	Adult	NA	NA	North Carolina, USA	521.517	15.8503	Forewing L (mm)	41.7999
Sullivan & Miller 2007. J. Lepidopterists’ Soc. 61: 72–77	Terrestrial	Lepidoptera	Geometridae	Glena cribrataria	M	Adult	NA	NA	North Carolina, USA	521.517	16.107	Forewing L (mm)	42.5115
Sullivan & Miller 2007. J. Lepidopterists’ Soc. 61: 72–77	Terrestrial	Lepidoptera	Geometridae	Glena cribrataria	M	Adult	NA	NA	North Carolina, USA	521.517	16.385	Forewing L (mm)	43.2823
Sullivan & Miller 2007. J. Lepidopterists’ Soc. 61: 72–77	Terrestrial	Lepidoptera	Geometridae	Glena cribrataria	M	Adult	NA	NA	North Carolina, USA	561.058	14.1176	Forewing L (mm)	36.9971
Sullivan & Miller 2007. J. Lepidopterists’ Soc. 61: 72–77	Terrestrial	Lepidoptera	Geometridae	Glena cribrataria	M	Adult	NA	NA	North Carolina, USA	605.902	15.7005	Forewing L (mm)	41.3849
Sullivan & Miller 2007. J. Lepidopterists’ Soc. 61: 72–77	Terrestrial	Lepidoptera	Geometridae	Glena cribrataria	M	Adult	NA	NA	North Carolina, USA	605.902	15.8503	Forewing L (mm)	41.7999
Sullivan & Miller 2007. J. Lepidopterists’ Soc. 61: 72–77	Terrestrial	Lepidoptera	Geometridae	Glena cribrataria	M	Adult	NA	NA	North Carolina, USA	605.902	17.5829	Forewing L (mm)	46.6028
Sullivan & Miller 2007. J. Lepidopterists’ Soc. 61: 72–77	Terrestrial	Lepidoptera	Geometridae	Glena cribrataria	M	Adult	NA	NA	North Carolina, USA	793.846	16.1497	Forewing L (mm)	42.6301
Sullivan & Miller 2007. J. Lepidopterists’ Soc. 61: 72–77	Terrestrial	Lepidoptera	Geometridae	Glena cribrataria	M	Adult	NA	NA	North Carolina, USA	793.846	16.5134	Forewing L (mm)	43.6381
Sullivan & Miller 2007. J. Lepidopterists’ Soc. 61: 72–77	Terrestrial	Lepidoptera	Geometridae	Glena cribrataria	M	Adult	NA	NA	North Carolina, USA	793.846	17.0695	Forewing L (mm)	45.1797
Sullivan & Miller 2007. J. Lepidopterists’ Soc. 61: 72–77	Terrestrial	Lepidoptera	Geometridae	Glena cribrataria	M	Adult	NA	NA	North Carolina, USA	1125.01	16.1497	Forewing L (mm)	42.6301
Sullivan & Miller 2007. J. Lepidopterists’ Soc. 61: 72–77	Terrestrial	Lepidoptera	Geometridae	Glena cribrataria	M	Adult	NA	NA	North Carolina, USA	1221.86	15.3369	Forewing L (mm)	40.3769
Sullivan & Miller 2007. J. Lepidopterists’ Soc. 61: 72–77	Terrestrial	Lepidoptera	Geometridae	Glena cribrataria	M	Adult	NA	NA	North Carolina, USA	1221.86	15.8931	Forewing L (mm)	41.9185
Sullivan & Miller 2007. J. Lepidopterists’ Soc. 61: 72–77	Terrestrial	Lepidoptera	Geometridae	Glena cribrataria	M	Adult	NA	NA	North Carolina, USA	1221.86	16.1497	Forewing L (mm)	42.6301
Sullivan & Miller 2007. J. Lepidopterists’ Soc. 61: 72–77	Terrestrial	Lepidoptera	Geometridae	Glena cribrataria	M	Adult	NA	NA	North Carolina, USA	1221.86	16.5348	Forewing L (mm)	43.6974
Sullivan & Miller 2007. J. Lepidopterists’ Soc. 61: 72–77	Terrestrial	Lepidoptera	Geometridae	Glena cribrataria	M	Adult	NA	NA	North Carolina, USA	1221.86	16.7914	Forewing L (mm)	44.4089
Sullivan & Miller 2007. J. Lepidopterists’ Soc. 61: 72–77	Terrestrial	Lepidoptera	Geometridae	Glena cribrataria	M	Adult	NA	NA	North Carolina, USA	1221.86	16.8556	Forewing L (mm)	44.5868
Sullivan & Miller 2007. J. Lepidopterists’ Soc. 61: 72–77	Terrestrial	Lepidoptera	Geometridae	Glena cribrataria	M	Adult	NA	NA	North Carolina, USA	1221.86	16.9626	Forewing L (mm)	44.8832
Sullivan & Miller 2007. J. Lepidopterists’ Soc. 61: 72–77	Terrestrial	Lepidoptera	Geometridae	Glena cribrataria	M	Adult	NA	NA	North Carolina, USA	1221.86	17.0695	Forewing L (mm)	45.1797
Sullivan & Miller 2007. J. Lepidopterists’ Soc. 61: 72–77	Terrestrial	Lepidoptera	Geometridae	Glena cribrataria	M	Adult	NA	NA	North Carolina, USA	1399.56	14.0321	Forewing L (mm)	36.76
Sullivan & Miller 2007. J. Lepidopterists’ Soc. 61: 72–77	Terrestrial	Lepidoptera	Geometridae	Glena cribrataria	M	Adult	NA	NA	North Carolina, USA	1399.56	14.4171	Forewing L (mm)	37.8272
Sullivan & Miller 2007. J. Lepidopterists’ Soc. 61: 72–77	Terrestrial	Lepidoptera	Geometridae	Glena cribrataria	M	Adult	NA	NA	North Carolina, USA	1399.56	14.6952	Forewing L (mm)	38.5981
Sullivan & Miller 2007. J. Lepidopterists’ Soc. 61: 72–77	Terrestrial	Lepidoptera	Geometridae	Glena cribrataria	M	Adult	NA	NA	North Carolina, USA	1399.56	15.2086	Forewing L (mm)	40.0211
Sullivan & Miller 2007. J. Lepidopterists’ Soc. 61: 72–77	Terrestrial	Lepidoptera	Geometridae	Glena cribrataria	M	Adult	NA	NA	North Carolina, USA	1399.56	15.4652	Forewing L (mm)	40.7327
Sullivan & Miller 2007. J. Lepidopterists’ Soc. 61: 72–77	Terrestrial	Lepidoptera	Geometridae	Glena cribrataria	M	Adult	NA	NA	North Carolina, USA	1399.56	15.8931	Forewing L (mm)	41.9185
Sullivan & Miller 2007. J. Lepidopterists’ Soc. 61: 72–77	Terrestrial	Lepidoptera	Geometridae	Glena cribrataria	M	Adult	NA	NA	North Carolina, USA	1399.56	16.0214	Forewing L (mm)	42.2743
Sullivan & Miller 2007. J. Lepidopterists’ Soc. 61: 72–77	Terrestrial	Lepidoptera	Geometridae	Glena cribrataria	M	Adult	NA	NA	North Carolina, USA	1399.56	16.1711	Forewing L (mm)	42.6894
Sullivan & Miller 2007. J. Lepidopterists’ Soc. 61: 72–77	Terrestrial	Lepidoptera	Geometridae	Glena cribrataria	M	Adult	NA	NA	North Carolina, USA	1399.56	16.5348	Forewing L (mm)	43.6974
Sullivan & Miller 2007. J. Lepidopterists’ Soc. 61: 72–77	Terrestrial	Lepidoptera	Geometridae	Glena cribrataria	M	Adult	NA	NA	North Carolina, USA	1399.56	16.8342	Forewing L (mm)	44.5275
Sullivan & Miller 2007. J. Lepidopterists’ Soc. 61: 72–77	Terrestrial	Lepidoptera	Geometridae	Glena cribrataria	M	Adult	NA	NA	North Carolina, USA	1399.56	16.9626	Forewing L (mm)	44.8832
Sullivan & Miller 2007. J. Lepidopterists’ Soc. 61: 72–77	Terrestrial	Lepidoptera	Geometridae	Glena cribrataria	M	Adult	NA	NA	North Carolina, USA	1399.56	17.0909	Forewing L (mm)	45.239
Sullivan & Miller 2007. J. Lepidopterists’ Soc. 61: 72–77	Terrestrial	Lepidoptera	Geometridae	Glena cribrataria	M	Adult	NA	NA	North Carolina, USA	1399.56	17.1979	Forewing L (mm)	45.5355
Sullivan & Miller 2007. J. Lepidopterists’ Soc. 61: 72–77	Terrestrial	Lepidoptera	Geometridae	Glena cribrataria	M	Adult	NA	NA	North Carolina, USA	1679.63	16.1711	Forewing L (mm)	42.6894
Sullivan & Miller 2007. J. Lepidopterists’ Soc. 61: 72–77	Terrestrial	Lepidoptera	Geometridae	Glena cribrataria	M	Adult	NA	NA	North Carolina, USA	1679.63	17.0909	Forewing L (mm)	45.239
Tantowijoyo & Hoffmann 2011. J. Insect. Sci. 11: 69	Terrestrial	Diptera	Agromyzidae	Liriomyza huidobrensis	F	Adult	-7.18	109.72	Central Java, Indonesia	187.266	0.734065	Thorax L (mm)	0.270378	Conversion for D. melanogaster used, taken from Traynor & Mayhew 2005 (Ento. Exp. App. 117: 41-49).
Tantowijoyo & Hoffmann 2011. J. Insect. Sci. 11: 69	Terrestrial	Diptera	Agromyzidae	Liriomyza huidobrensis	F	Adult	-7.18	109.72	Central Java, Indonesia	571.162	0.746452	Thorax L (mm)	0.273388
Tantowijoyo & Hoffmann 2011. J. Insect. Sci. 11: 69	Terrestrial	Diptera	Agromyzidae	Liriomyza huidobrensis	F	Adult	-7.18	109.72	Central Java, Indonesia	1161.05	0.745677	Thorax L (mm)	0.2732
Tantowijoyo & Hoffmann 2011. J. Insect. Sci. 11: 69	Terrestrial	Diptera	Agromyzidae	Liriomyza huidobrensis	F	Adult	-7.18	109.72	Central Java, Indonesia	1357.68	0.768129	Thorax L (mm)	0.278655
Tantowijoyo & Hoffmann 2011. J. Insect. Sci. 11: 69	Terrestrial	Diptera	Agromyzidae	Liriomyza huidobrensis	F	Adult	-7.18	109.72	Central Java, Indonesia	1554.31	0.772774	Thorax L (mm)	0.279784
Tantowijoyo & Hoffmann 2011. J. Insect. Sci. 11: 69	Terrestrial	Diptera	Agromyzidae	Liriomyza huidobrensis	F	Adult	-7.18	109.72	Central Java, Indonesia	1741.57	0.790581	Thorax L (mm)	0.284111
Tantowijoyo & Hoffmann 2011. J. Insect. Sci. 11: 69	Terrestrial	Diptera	Agromyzidae	Liriomyza huidobrensis	F	Adult	-7.18	109.72	Central Java, Indonesia	1938.2	0.80529	Thorax L (mm)	0.287686
Tantowijoyo & Hoffmann 2011. J. Insect. Sci. 11: 69	Terrestrial	Diptera	Agromyzidae	Liriomyza huidobrensis	F	Adult	-7.18	109.72	Central Java, Indonesia	2144.2	0.787484	Thorax L (mm)	0.283359
Tantowijoyo & Hoffmann 2011. J. Insect. Sci. 11: 69	Terrestrial	Diptera	Agromyzidae	Liriomyza huidobrensis	M	Adult	-7.18	109.72	Central Java, Indonesia	1161.05	0.684416	Thorax L (mm)	0.258313
Tantowijoyo & Hoffmann 2011. J. Insect. Sci. 11: 69	Terrestrial	Diptera	Agromyzidae	Liriomyza huidobrensis	M	Adult	-7.18	109.72	Central Java, Indonesia	1357.68	0.708571	Thorax L (mm)	0.264183
Tantowijoyo & Hoffmann 2011. J. Insect. Sci. 11: 69	Terrestrial	Diptera	Agromyzidae	Liriomyza huidobrensis	M	Adult	-7.18	109.72	Central Java, Indonesia	1554.31	0.724156	Thorax L (mm)	0.26797
Tantowijoyo & Hoffmann 2011. J. Insect. Sci. 11: 69	Terrestrial	Diptera	Agromyzidae	Liriomyza huidobrensis	M	Adult	-7.18	109.72	Central Java, Indonesia	1741.57	0.712468	Thorax L (mm)	0.26513
Tantowijoyo & Hoffmann 2011. J. Insect. Sci. 11: 69	Terrestrial	Diptera	Agromyzidae	Liriomyza huidobrensis	M	Adult	-7.18	109.72	Central Java, Indonesia	1938.2	0.71013	Thorax L (mm)	0.264562
Tantowijoyo & Hoffmann 2011. J. Insect. Sci. 11: 69	Terrestrial	Diptera	Agromyzidae	Liriomyza huidobrensis	M	Adult	-7.18	109.72	Central Java, Indonesia	2144.2	0.73974	Thorax L (mm)	0.271757
Tantowijoyo & Hoffmann 2011. J. Insect. Sci. 11: 69	Terrestrial	Diptera	Agromyzidae	Liriomyza sativae	F	Adult	-7.18	109.72	Central Java, Indonesia	201.64	0.630909	Thorax L (mm)	0.245311
Tantowijoyo & Hoffmann 2011. J. Insect. Sci. 11: 69	Terrestrial	Diptera	Agromyzidae	Liriomyza sativae	F	Adult	-7.18	109.72	Central Java, Indonesia	398.361	0.627273	Thorax L (mm)	0.244427
Tantowijoyo & Hoffmann 2011. J. Insect. Sci. 11: 69	Terrestrial	Diptera	Agromyzidae	Liriomyza sativae	F	Adult	-7.18	109.72	Central Java, Indonesia	998.361	0.655455	Thorax L (mm)	0.251275
Tantowijoyo & Hoffmann 2011. J. Insect. Sci. 11: 69	Terrestrial	Diptera	Agromyzidae	Liriomyza sativae	F	Adult	-7.18	109.72	Central Java, Indonesia	1195.08	0.619545	Thorax L (mm)	0.24255
Tantowijoyo & Hoffmann 2011. J. Insect. Sci. 11: 69	Terrestrial	Diptera	Agromyzidae	Liriomyza sativae	M	Adult	-7.18	109.72	Central Java, Indonesia	201.64	0.612181	Thorax L (mm)	0.24076
Tantowijoyo & Hoffmann 2011. J. Insect. Sci. 11: 69	Terrestrial	Diptera	Agromyzidae	Liriomyza sativae	M	Adult	-7.18	109.72	Central Java, Indonesia	398.361	0.612575	Thorax L (mm)	0.240856
Tantowijoyo & Hoffmann 2011. J. Insect. Sci. 11: 69	Terrestrial	Diptera	Agromyzidae	Liriomyza sativae	M	Adult	-7.18	109.72	Central Java, Indonesia	592.824	0.586297	Thorax L (mm)	0.23447
Tantowijoyo & Hoffmann 2011. J. Insect. Sci. 11: 69	Terrestrial	Diptera	Agromyzidae	Liriomyza sativae	M	Adult	-7.18	109.72	Central Java, Indonesia	998.361	0.615793	Thorax L (mm)	0.241638
Tsuchiya et al. 2012. J. Evol. Biol. 25: 1835-1842	Terrestrial	Coleoptera	Carabidae	Carabus tosanus	F	Adult	32.99	132.91	Shikoku Island, Japan	125	32.26	Body L (mm)	301.742	Family-specific conversion taken from Sabo et al. 2012 (J. N. Am. Benthol. Soc. 21:336–343).
Tsuchiya et al. 2012. J. Evol. Biol. 25: 1835-1842	Terrestrial	Coleoptera	Carabidae	Carabus tosanus	F	Adult	33.87	132.98	Shikoku Island, Japan	620	31.05	Body L (mm)	275.279
Tsuchiya et al. 2012. J. Evol. Biol. 25: 1835-1842	Terrestrial	Coleoptera	Carabidae	Carabus tosanus	F	Adult	33.94	132.95	Shikoku Island, Japan	950	25.97	Body L (mm)	179.258
Tsuchiya et al. 2012. J. Evol. Biol. 25: 1835-1842	Terrestrial	Coleoptera	Carabidae	Carabus tosanus	F	Adult	33.72	132.9	Shikoku Island, Japan	995	29.16	Body L (mm)	236.749
Tsuchiya et al. 2012. J. Evol. Biol. 25: 1835-1842	Terrestrial	Coleoptera	Carabidae	Carabus tosanus	F	Adult	33.85	133.83	Shikoku Island, Japan	1100	26.42	Body L (mm)	186.807
Tsuchiya et al. 2012. J. Evol. Biol. 25: 1835-1842	Terrestrial	Coleoptera	Carabidae	Carabus tosanus	F	Adult	33.76	133.18	Shikoku Island, Japan	1450	25.63	Body L (mm)	173.675
Tsuchiya et al. 2012. J. Evol. Biol. 25: 1835-1842	Terrestrial	Coleoptera	Carabidae	Carabus tosanus	F	Adult	33.86	134.09	Shikoku Island, Japan	1500	24.18	Body L (mm)	151.012
Tsuchiya et al. 2012. J. Evol. Biol. 25: 1835-1842	Terrestrial	Coleoptera	Carabidae	Carabus tosanus	M	Adult	33.87	132.98	Shikoku Island, Japan	620	28.74	Body L (mm)	228.644
Tsuchiya et al. 2012. J. Evol. Biol. 25: 1835-1842	Terrestrial	Coleoptera	Carabidae	Carabus tosanus	M	Adult	33.94	132.95	Shikoku Island, Japan	950	24.1	Body L (mm)	149.815
Tsuchiya et al. 2012. J. Evol. Biol. 25: 1835-1842	Terrestrial	Coleoptera	Carabidae	Carabus tosanus	M	Adult	33.72	132.9	Shikoku Island, Japan	995	27.77	Body L (mm)	210.551
Tsuchiya et al. 2012. J. Evol. Biol. 25: 1835-1842	Terrestrial	Coleoptera	Carabidae	Carabus tosanus	M	Adult	33.85	133.83	Shikoku Island, Japan	1100	24.53	Body L (mm)	156.313
Tsuchiya et al. 2012. J. Evol. Biol. 25: 1835-1842	Terrestrial	Coleoptera	Carabidae	Carabus tosanus	M	Adult	33.76	133.18	Shikoku Island, Japan	1450	24.17	Body L (mm)	150.862
Tsuchiya et al. 2012. J. Evol. Biol. 25: 1835-1842	Terrestrial	Coleoptera	Carabidae	Carabus tosanus	M	Adult	33.86	134.09	Shikoku Island, Japan	1500	22.74	Body L (mm)	130.313
Yu & Chen 2013. Italian. J. Zool. 80: 608-613	Freshwater	Amphipoda	Gammaridae	Gammarus lacustris	F	Adult	35	102.53	southwest China	2870	12.7679	Body L (mm)	12.5424	Order-specific conversion taken from Benke et al. 1999 (J. N. Am. Benthol. Soc. 18: 308-343).
Yu & Chen 2013. Italian. J. Zool. 80: 608-613	Freshwater	Amphipoda	Gammaridae	Gammarus lacustris	F	Adult	34.46	103.14	southwest China	3098	11.8345	Body L (mm)	9.97643
Yu & Chen 2013. Italian. J. Zool. 80: 608-613	Freshwater	Amphipoda	Gammaridae	Gammarus lacustris	F	Adult	34.15	102.27	southwest China	3426	11.3178	Body L (mm)	8.71999
Yu & Chen 2013. Italian. J. Zool. 80: 608-613	Freshwater	Amphipoda	Gammaridae	Gammarus lacustris	M	Adult	35	102.53	southwest China	2870	17.5267	Body L (mm)	32.5972
Yu & Chen 2013. Italian. J. Zool. 80: 608-613	Freshwater	Amphipoda	Gammaridae	Gammarus lacustris	M	Adult	34.46	103.14	southwest China	3098	16.1986	Body L (mm)	25.7039
Yu & Chen 2013. Italian. J. Zool. 80: 608-613	Freshwater	Amphipoda	Gammaridae	Gammarus lacustris	M	Adult	34.15	102.27	southwest China	3426	16.2519	Body L (mm)	25.9602
Blanckenhorn 1997. Oecologia 109: 342-352.	Terrestrial	Diptera	Scathophagidae	Scathophaga stercoraria	F	Adult	46.55	8.19	Aecherli, Switzerland	500	2.53133	Hind Tibia L (mm)	1.7634	HTL conversion created using Ward 1983. (Behavioral Ecology and Sociobiology 13: 75-80). Wet to dry x0.4. Body length approximately 3x head width in S. cynipsea. Order-specific body length conversion to dry mass taken from Sabo et al. 2012 (J. N. Am. Benthol. Soc. 21:336–343).
Blanckenhorn 1997. Oecologia 109: 342-352.	Terrestrial	Diptera	Scathophagidae	Scathophaga stercoraria	F	Adult	46.55	8.19	Aecherli, Switzerland	1500	2.58871	Hind Tibia L (mm)	1.8155
Blanckenhorn 1997. Oecologia 109: 342-352.	Terrestrial	Diptera	Scathophagidae	Scathophaga stercoraria	M	Adult	46.55	8.19	Aecherli, Switzerland	500	3.31821	Hind Tibia L (mm)	2.50651
Blanckenhorn 1997. Oecologia 109: 342-352.	Terrestrial	Diptera	Scathophagidae	Scathophaga stercoraria	M	Adult	46.55	8.19	Aecherli, Switzerland	1500	3.3346	Hind Tibia L (mm)	2.52261
Blanckenhorn 1997. Oecologia 109: 342-352.	Terrestrial	Diptera	Scathophagidae	Scathophaga stercoraria	F	Adult	47.15	9.3	Hoher Kastan, Switzerland	500	2.61861	Hind Tibia L (mm)	1.84279
Blanckenhorn 1997. Oecologia 109: 342-352.	Terrestrial	Diptera	Scathophagidae	Scathophaga stercoraria	F	Adult	47.15	9.3	Hoher Kastan, Switzerland	1500	2.72516	Hind Tibia L (mm)	1.9408
Blanckenhorn 1997. Oecologia 109: 342-352.	Terrestrial	Diptera	Scathophagidae	Scathophaga stercoraria	M	Adult	47.15	9.3	Hoher Kastan, Switzerland	500	3.45469	Hind Tibia L (mm)	2.64126
Blanckenhorn 1997. Oecologia 109: 342-352.	Terrestrial	Diptera	Scathophagidae	Scathophaga stercoraria	M	Adult	47.15	9.3	Hoher Kastan, Switzerland	1500	3.47925	Hind Tibia L (mm)	2.66568
Blanckenhorn 1997. Oecologia 109: 342-352.	Terrestrial	Diptera	Scathophagidae	Scathophaga stercoraria	F	Adult	47.02	8.48	Pragel Pass, Switzerland	500	2.47638	Hind Tibia L (mm)	1.71383
Blanckenhorn 1997. Oecologia 109: 342-352.	Terrestrial	Diptera	Scathophagidae	Scathophaga stercoraria	F	Adult	47.02	8.48	Pragel Pass, Switzerland	1500	2.48457	Hind Tibia L (mm)	1.7212
Blanckenhorn 1997. Oecologia 109: 342-352.	Terrestrial	Diptera	Scathophagidae	Scathophaga stercoraria	M	Adult	47.02	8.48	Pragel Pass, Switzerland	500	3.50098	Hind Tibia L (mm)	2.68733
Blanckenhorn 1997. Oecologia 109: 342-352.	Terrestrial	Diptera	Scathophagidae	Scathophaga stercoraria	M	Adult	47.02	8.48	Pragel Pass, Switzerland	1500	3.32882	Hind Tibia L (mm)	2.51693
Blanckenhorn 1997. Oecologia 109: 342-352.	Terrestrial	Diptera	Sepsidae	Sepsis cynipsea	F	Adult	46.55	8.19	Aecherli, Switzerland	500	0.993416	Head W (mm)	0.471923
Blanckenhorn 1997. Oecologia 109: 342-352.	Terrestrial	Diptera	Sepsidae	Sepsis cynipsea	F	Adult	46.55	8.19	Aecherli, Switzerland	1500	1.01635	Head W (mm)	0.496902
Blanckenhorn 1997. Oecologia 109: 342-352.	Terrestrial	Diptera	Sepsidae	Sepsis cynipsea	M	Adult	46.55	8.19	Aecherli, Switzerland	500	0.91268	Head W (mm)	0.38965
Blanckenhorn 1997. Oecologia 109: 342-352.	Terrestrial	Diptera	Sepsidae	Sepsis cynipsea	M	Adult	46.55	8.19	Aecherli, Switzerland	1500	0.926442	Head W (mm)	0.403054
Blanckenhorn 1997. Oecologia 109: 342-352.	Terrestrial	Diptera	Sepsidae	Sepsis cynipsea	F	Adult	47.15	9.3	Hoher Kastan, Switzerland	500	1.04172	Head W (mm)	0.525374
Blanckenhorn 1997. Oecologia 109: 342-352.	Terrestrial	Diptera	Sepsidae	Sepsis cynipsea	F	Adult	47.15	9.3	Hoher Kastan, Switzerland	1500	1.02337	Head W (mm)	0.504692
Blanckenhorn 1997. Oecologia 109: 342-352.	Terrestrial	Diptera	Sepsidae	Sepsis cynipsea	M	Adult	47.15	9.3	Hoher Kastan, Switzerland	500	0.936214	Head W (mm)	0.412726
Blanckenhorn 1997. Oecologia 109: 342-352.	Terrestrial	Diptera	Sepsidae	Sepsis cynipsea	M	Adult	47.15	9.3	Hoher Kastan, Switzerland	1500	0.95181	Head W (mm)	0.428427
Blanckenhorn 1997. Oecologia 109: 342-352.	Terrestrial	Diptera	Sepsidae	Sepsis cynipsea	F	Adult	47.02	8.48	Pragel Pass, Switzerland	500	0.998278	Head W (mm)	0.477159
Blanckenhorn 1997. Oecologia 109: 342-352.	Terrestrial	Diptera	Sepsidae	Sepsis cynipsea	F	Adult	47.02	8.48	Pragel Pass, Switzerland	1500	1.01663	Head W (mm)	0.497209
Blanckenhorn 1997. Oecologia 109: 342-352.	Terrestrial	Diptera	Sepsidae	Sepsis cynipsea	M	Adult	47.02	8.48	Pragel Pass, Switzerland	500	0.918463	Head W (mm)	0.395251
Blanckenhorn 1997. Oecologia 109: 342-352.	Terrestrial	Diptera	Sepsidae	Sepsis cynipsea	M	Adult	47.02	8.48	Pragel Pass, Switzerland	1500	0.934976	Head W (mm)	0.411494
Kuo et al. 2013 (Ecol. Res. 28: 1091–1097)	Terrestrial	Trombidiformes	Eriophyidae	Abacarus panticis	F	Adult	25.55	120.86	Taiwan	3400	190	Body L (µm)	0.00116893	Generall arachnid conversion taken from Gruner 2003. (Pacific Science 57: 325-336)
Kuo et al. 2013 (Ecol. Res. 28: 1091–1097)	Terrestrial	Trombidiformes	Eriophyidae	Abacarus panticis	F	Adult	25.55	120.86	Taiwan	3100	182.4	Body L (µm)	0.00106279
Kuo et al. 2013 (Ecol. Res. 28: 1091–1097)	Terrestrial	Trombidiformes	Eriophyidae	Abacarus panticis	F	Adult	25.55	120.86	Taiwan	3010	185.3	Body L (µm)	0.00110261
Kuo et al. 2013 (Ecol. Res. 28: 1091–1097)	Terrestrial	Trombidiformes	Eriophyidae	Abacarus panticis	F	Adult	25.55	120.86	Taiwan	2800	172.2	Body L (µm)	0.000929321
Kuo et al. 2013 (Ecol. Res. 28: 1091–1097)	Terrestrial	Trombidiformes	Eriophyidae	Abacarus panticis	F	Adult	25.55	120.86	Taiwan	2800	201.6	Body L (µm)	0.00134217
Kuo et al. 2013 (Ecol. Res. 28: 1091–1097)	Terrestrial	Trombidiformes	Eriophyidae	Abacarus panticis	F	Adult	25.55	120.86	Taiwan	2800	155.6	Body L (µm)	0.000733673
Kuo et al. 2013 (Ecol. Res. 28: 1091–1097)	Terrestrial	Trombidiformes	Eriophyidae	Abacarus panticis	F	Adult	25.55	120.86	Taiwan	2800	158.2	Body L (µm)	0.000762581
Kuo et al. 2013 (Ecol. Res. 28: 1091–1097)	Terrestrial	Trombidiformes	Eriophyidae	Abacarus panticis	F	Adult	25.55	120.86	Taiwan	2760	166.7	Body L (µm)	0.000861569
Kuo et al. 2013 (Ecol. Res. 28: 1091–1097)	Terrestrial	Trombidiformes	Eriophyidae	Abacarus panticis	F	Adult	25.55	120.86	Taiwan	2750	155.4	Body L (µm)	0.000731476
Kuo et al. 2013 (Ecol. Res. 28: 1091–1097)	Terrestrial	Trombidiformes	Eriophyidae	Abacarus panticis	F	Adult	25.55	120.86	Taiwan	2600	174	Body L (µm)	0.000952132
Kuo et al. 2013 (Ecol. Res. 28: 1091–1097)	Terrestrial	Trombidiformes	Eriophyidae	Abacarus panticis	F	Adult	25.55	120.86	Taiwan	2550	149.3	Body L (µm)	0.00066626
Kuo et al. 2013 (Ecol. Res. 28: 1091–1097)	Terrestrial	Trombidiformes	Eriophyidae	Abacarus panticis	F	Adult	25.55	120.86	Taiwan	2463	170.1	Body L (µm)	0.000903106
Kuo et al. 2013 (Ecol. Res. 28: 1091–1097)	Terrestrial	Trombidiformes	Eriophyidae	Abacarus panticis	F	Adult	25.55	120.86	Taiwan	2350	139.3	Body L (µm)	0.000566801
Kuo et al. 2013 (Ecol. Res. 28: 1091–1097)	Terrestrial	Trombidiformes	Eriophyidae	Abacarus panticis	F	Adult	25.55	120.86	Taiwan	2250	148.8	Body L (µm)	0.000661068
Kuo et al. 2013 (Ecol. Res. 28: 1091–1097)	Terrestrial	Trombidiformes	Eriophyidae	Abacarus panticis	F	Adult	25.55	120.86	Taiwan	2200	161.2	Body L (µm)	0.000796731
Kuo et al. 2013 (Ecol. Res. 28: 1091–1097)	Terrestrial	Trombidiformes	Eriophyidae	Abacarus panticis	F	Adult	25.55	120.86	Taiwan	2200	138.3	Body L (µm)	0.000557357
Kuo et al. 2013 (Ecol. Res. 28: 1091–1097)	Terrestrial	Trombidiformes	Eriophyidae	Abacarus panticis	F	Adult	25.55	120.86	Taiwan	1800	131.4	Body L (µm)	0.000494653
Kuo et al. 2013 (Ecol. Res. 28: 1091–1097)	Terrestrial	Trombidiformes	Eriophyidae	Abacarus panticis	F	Adult	25.55	120.86	Taiwan	1650	135.5	Body L (µm)	0.000531397
Kuo et al. 2013 (Ecol. Res. 28: 1091–1097)	Terrestrial	Trombidiformes	Eriophyidae	Abacarus panticis	M	Adult	25.55	120.86	Taiwan	3400	146.7	Body L (µm)	0.000639516
Kuo et al. 2013 (Ecol. Res. 28: 1091–1097)	Terrestrial	Trombidiformes	Eriophyidae	Abacarus panticis	M	Adult	25.55	120.86	Taiwan	3100	138.1	Body L (µm)	0.000555479
Kuo et al. 2013 (Ecol. Res. 28: 1091–1097)	Terrestrial	Trombidiformes	Eriophyidae	Abacarus panticis	M	Adult	25.55	120.86	Taiwan	3010	174.8	Body L (µm)	0.000962372
Kuo et al. 2013 (Ecol. Res. 28: 1091–1097)	Terrestrial	Trombidiformes	Eriophyidae	Abacarus panticis	M	Adult	25.55	120.86	Taiwan	2800	138	Body L (µm)	0.000554542
Kuo et al. 2013 (Ecol. Res. 28: 1091–1097)	Terrestrial	Trombidiformes	Eriophyidae	Abacarus panticis	M	Adult	25.55	120.86	Taiwan	2800	137.8	Body L (µm)	0.000552669
Kuo et al. 2013 (Ecol. Res. 28: 1091–1097)	Terrestrial	Trombidiformes	Eriophyidae	Abacarus panticis	M	Adult	25.55	120.86	Taiwan	2800	133.7	Body L (µm)	0.00051508
Kuo et al. 2013 (Ecol. Res. 28: 1091–1097)	Terrestrial	Trombidiformes	Eriophyidae	Abacarus panticis	M	Adult	25.55	120.86	Taiwan	2800	136.8	Body L (µm)	0.000543362
Kuo et al. 2013 (Ecol. Res. 28: 1091–1097)	Terrestrial	Trombidiformes	Eriophyidae	Abacarus panticis	M	Adult	25.55	120.86	Taiwan	2760	153.2	Body L (µm)	0.000707554
Kuo et al. 2013 (Ecol. Res. 28: 1091–1097)	Terrestrial	Trombidiformes	Eriophyidae	Abacarus panticis	M	Adult	25.55	120.86	Taiwan	2750	146	Body L (µm)	0.000632422
Kuo et al. 2013 (Ecol. Res. 28: 1091–1097)	Terrestrial	Trombidiformes	Eriophyidae	Abacarus panticis	M	Adult	25.55	120.86	Taiwan	2600	123.7	Body L (µm)	0.000429677
Kuo et al. 2013 (Ecol. Res. 28: 1091–1097)	Terrestrial	Trombidiformes	Eriophyidae	Abacarus panticis	M	Adult	25.55	120.86	Taiwan	2550	138.6	Body L (µm)	0.000560181
Kuo et al. 2013 (Ecol. Res. 28: 1091–1097)	Terrestrial	Trombidiformes	Eriophyidae	Abacarus panticis	M	Adult	25.55	120.86	Taiwan	2463	128.4	Body L (µm)	0.000468716
Kuo et al. 2013 (Ecol. Res. 28: 1091–1097)	Terrestrial	Trombidiformes	Eriophyidae	Abacarus panticis	M	Adult	25.55	120.86	Taiwan	2350	125.4	Body L (µm)	0.000443574
Kuo et al. 2013 (Ecol. Res. 28: 1091–1097)	Terrestrial	Trombidiformes	Eriophyidae	Abacarus panticis	M	Adult	25.55	120.86	Taiwan	2250	146.8	Body L (µm)	0.000640533
Kuo et al. 2013 (Ecol. Res. 28: 1091–1097)	Terrestrial	Trombidiformes	Eriophyidae	Abacarus panticis	M	Adult	25.55	120.86	Taiwan	2200	134.5	Body L (µm)	0.000522296
Kuo et al. 2013 (Ecol. Res. 28: 1091–1097)	Terrestrial	Trombidiformes	Eriophyidae	Abacarus panticis	M	Adult	25.55	120.86	Taiwan	2200	123	Body L (µm)	0.000424028
Kuo et al. 2013 (Ecol. Res. 28: 1091–1097)	Terrestrial	Trombidiformes	Eriophyidae	Abacarus panticis	M	Adult	25.55	120.86	Taiwan	1800	131.7	Body L (µm)	0.000497291
Blanckenhorn et al. 2004 (J. Evol. Biol. 17: 629–641)	Terrestrial	Diptera	Sepsidae	Sepsis cynipsea	M	Adult	47.05	9.04	Netstal, Switzerland	444	0.255	Dry mass (mg)	0.255
Blanckenhorn et al. 2004 (J. Evol. Biol. 17: 629–641)	Terrestrial	Diptera	Sepsidae	Sepsis cynipsea	M	Adult	46.52	8.52	Klausenpass, Switzerland	2057	0.251	Dry mass (mg)	0.251
Blanckenhorn et al. 2004 (J. Evol. Biol. 17: 629–641)	Terrestrial	Diptera	Sepsidae	Sepsis cynipsea	M	Adult	47.52	8.44	Fehraltorf, Switzerland	728	0.269	Dry mass (mg)	0.269
Blanckenhorn et al. 2004 (J. Evol. Biol. 17: 629–641)	Terrestrial	Diptera	Sepsidae	Sepsis cynipsea	M	Adult	47.05	9.04	Netstal, Switzerland	444	0.232	Dry mass (mg)	0.232
Blanckenhorn et al. 2004 (J. Evol. Biol. 17: 629–641)	Terrestrial	Diptera	Sepsidae	Sepsis cynipsea	M	Adult	46.52	8.52	Klausenpass, Switzerland	2057	0.251	Dry mass (mg)	0.251
Blanckenhorn et al. 2004 (J. Evol. Biol. 17: 629–641)	Terrestrial	Diptera	Sepsidae	Sepsis cynipsea	M	Adult	47.52	8.44	Fehraltorf, Switzerland	728	0.279	Dry mass (mg)	0.279
Blanckenhorn et al. 2004 (J. Evol. Biol. 17: 629–641)	Terrestrial	Diptera	Sepsidae	Sepsis cynipsea	F	Adult	47.05	9.04	Netstal, Switzerland	444	0.391	Dry mass (mg)	0.391
Blanckenhorn et al. 2004 (J. Evol. Biol. 17: 629–641)	Terrestrial	Diptera	Sepsidae	Sepsis cynipsea	F	Adult	46.52	8.52	Klausenpass, Switzerland	2057	0.36	Dry mass (mg)	0.36
Blanckenhorn et al. 2004 (J. Evol. Biol. 17: 629–641)	Terrestrial	Diptera	Sepsidae	Sepsis cynipsea	F	Adult	47.52	8.44	Fehraltorf, Switzerland	728	0.435	Dry mass (mg)	0.435
Buckley et al. 2014 (J. Animal Ecol. 83: 41-50)	Terrestrial	Orthoptera	Acrididae	Melanoplus dodgei	F	Adult	40.0149	-105.269	Boulder County, Colorado, USA	2185	0.597214	Wet Mass (g)	238.886	Wet to dry x0.4
Buckley et al. 2014 (J. Animal Ecol. 83: 41-50)	Terrestrial	Orthoptera	Acrididae	Melanoplus dodgei	F	Adult	40.0149	-105.269	Boulder County, Colorado, USA	2591	0.612535	Wet Mass (g)	245.014
Buckley et al. 2014 (J. Animal Ecol. 83: 41-50)	Terrestrial	Orthoptera	Acrididae	Melanoplus dodgei	F	Adult	40.0149	-105.269	Boulder County, Colorado, USA	3048	0.462117	Wet Mass (g)	184.847
Buckley et al. 2014 (J. Animal Ecol. 83: 41-50)	Terrestrial	Orthoptera	Acrididae	Melanoplus dodgei	F	Adult	40.0149	-105.269	Boulder County, Colorado, USA	3500	0.437047	Wet Mass (g)	174.819
Buckley et al. 2014 (J. Animal Ecol. 83: 41-50)	Terrestrial	Orthoptera	Acrididae	Melanoplus dodgei	M	Adult	40.0149	-105.269	Boulder County, Colorado, USA	2185	0.329805	Wet Mass (g)	131.922
Buckley et al. 2014 (J. Animal Ecol. 83: 41-50)	Terrestrial	Orthoptera	Acrididae	Melanoplus dodgei	M	Adult	40.0149	-105.269	Boulder County, Colorado, USA	2591	0.321449	Wet Mass (g)	128.579
Buckley et al. 2014 (J. Animal Ecol. 83: 41-50)	Terrestrial	Orthoptera	Acrididae	Melanoplus dodgei	M	Adult	40.0149	-105.269	Boulder County, Colorado, USA	3048	0.236491	Wet Mass (g)	94.5962
Buckley et al. 2014 (J. Animal Ecol. 83: 41-50)	Terrestrial	Orthoptera	Acrididae	Melanoplus dodgei	M	Adult	40.0149	-105.269	Boulder County, Colorado, USA	3500	0.198886	Wet Mass (g)	79.5544
Buckley et al. 2014 (J. Animal Ecol. 83: 41-50)	Terrestrial	Orthoptera	Acrididae	Melanoplus sanguinipes	F	Adult	40.0149	-105.269	Boulder County, Colorado, USA	1740	0.35766	Wet Mass (g)	143.064
Buckley et al. 2014 (J. Animal Ecol. 83: 41-50)	Terrestrial	Orthoptera	Acrididae	Melanoplus sanguinipes	F	Adult	40.0149	-105.269	Boulder County, Colorado, USA	1980	0.453761	Wet Mass (g)	181.504
Buckley et al. 2014 (J. Animal Ecol. 83: 41-50)	Terrestrial	Orthoptera	Acrididae	Melanoplus sanguinipes	F	Adult	40.0149	-105.269	Boulder County, Colorado, USA	2185	0.343733	Wet Mass (g)	137.493
Buckley et al. 2014 (J. Animal Ecol. 83: 41-50)	Terrestrial	Orthoptera	Acrididae	Melanoplus sanguinipes	F	Adult	40.0149	-105.269	Boulder County, Colorado, USA	2591	0.576323	Wet Mass (g)	230.529
Buckley et al. 2014 (J. Animal Ecol. 83: 41-50)	Terrestrial	Orthoptera	Acrididae	Melanoplus sanguinipes	F	Adult	40.0149	-105.269	Boulder County, Colorado, USA	3048	0.354875	Wet Mass (g)	141.95
Buckley et al. 2014 (J. Animal Ecol. 83: 41-50)	Terrestrial	Orthoptera	Acrididae	Melanoplus sanguinipes	F	Adult	40.0149	-105.269	Boulder County, Colorado, USA	3500	0.321449	Wet Mass (g)	128.579
Buckley et al. 2014 (J. Animal Ecol. 83: 41-50)	Terrestrial	Orthoptera	Acrididae	Melanoplus sanguinipes	M	Adult	40.0149	-105.269	Boulder County, Colorado, USA	1740	0.264345	Wet Mass (g)	105.738
Buckley et al. 2014 (J. Animal Ecol. 83: 41-50)	Terrestrial	Orthoptera	Acrididae	Melanoplus sanguinipes	M	Adult	40.0149	-105.269	Boulder County, Colorado, USA	1980	0.352089	Wet Mass (g)	140.836
Buckley et al. 2014 (J. Animal Ecol. 83: 41-50)	Terrestrial	Orthoptera	Acrididae	Melanoplus sanguinipes	M	Adult	40.0149	-105.269	Boulder County, Colorado, USA	2185	0.299165	Wet Mass (g)	119.666
Buckley et al. 2014 (J. Animal Ecol. 83: 41-50)	Terrestrial	Orthoptera	Acrididae	Melanoplus sanguinipes	M	Adult	40.0149	-105.269	Boulder County, Colorado, USA	2591	0.297772	Wet Mass (g)	119.109
Buckley et al. 2014 (J. Animal Ecol. 83: 41-50)	Terrestrial	Orthoptera	Acrididae	Melanoplus sanguinipes	M	Adult	40.0149	-105.269	Boulder County, Colorado, USA	3048	0.299165	Wet Mass (g)	119.666
Buckley et al. 2014 (J. Animal Ecol. 83: 41-50)	Terrestrial	Orthoptera	Acrididae	Melanoplus sanguinipes	M	Adult	40.0149	-105.269	Boulder County, Colorado, USA	3500	0.328412	Wet Mass (g)	131.365
Buckley et al. 2014 (J. Animal Ecol. 83: 41-50)	Terrestrial	Orthoptera	Acrididae	Camnula pellucida	F	Adult	40.0149	-105.269	Boulder County, Colorado, USA	1980	0.44819	Wet Mass (g)	179.276
Buckley et al. 2014 (J. Animal Ecol. 83: 41-50)	Terrestrial	Orthoptera	Acrididae	Camnula pellucida	F	Adult	40.0149	-105.269	Boulder County, Colorado, USA	2185	0.485794	Wet Mass (g)	194.318
Buckley et al. 2014 (J. Animal Ecol. 83: 41-50)	Terrestrial	Orthoptera	Acrididae	Camnula pellucida	F	Adult	40.0149	-105.269	Boulder County, Colorado, USA	2591	0.377159	Wet Mass (g)	150.864
Buckley et al. 2014 (J. Animal Ecol. 83: 41-50)	Terrestrial	Orthoptera	Acrididae	Camnula pellucida	M	Adult	40.0149	-105.269	Boulder County, Colorado, USA	1980	0.249025	Wet Mass (g)	99.6101
Buckley et al. 2014 (J. Animal Ecol. 83: 41-50)	Terrestrial	Orthoptera	Acrididae	Camnula pellucida	M	Adult	40.0149	-105.269	Boulder County, Colorado, USA	2185	0.257382	Wet Mass (g)	102.953
Buckley et al. 2014 (J. Animal Ecol. 83: 41-50)	Terrestrial	Orthoptera	Acrididae	Camnula pellucida	M	Adult	40.0149	-105.269	Boulder County, Colorado, USA	2591	0.200279	Wet Mass (g)	80.1115
Buckley et al. 2014 (J. Animal Ecol. 83: 41-50)	Terrestrial	Orthoptera	Acrididae	Aeropedellus clavatus	F	Adult	40.0149	-105.269	Boulder County, Colorado, USA	2185	0.242061	Wet Mass (g)	96.8246
Buckley et al. 2014 (J. Animal Ecol. 83: 41-50)	Terrestrial	Orthoptera	Acrididae	Aeropedellus clavatus	F	Adult	40.0149	-105.269	Boulder County, Colorado, USA	2591	0.215599	Wet Mass (g)	86.2396
Buckley et al. 2014 (J. Animal Ecol. 83: 41-50)	Terrestrial	Orthoptera	Acrididae	Aeropedellus clavatus	F	Adult	40.0149	-105.269	Boulder County, Colorado, USA	3500	0.136212	Wet Mass (g)	54.4848
Buckley et al. 2014 (J. Animal Ecol. 83: 41-50)	Terrestrial	Orthoptera	Acrididae	Aeropedellus clavatus	M	Adult	40.0149	-105.269	Boulder County, Colorado, USA	2185	0.204457	Wet Mass (g)	81.7828
Buckley et al. 2014 (J. Animal Ecol. 83: 41-50)	Terrestrial	Orthoptera	Acrididae	Aeropedellus clavatus	M	Adult	40.0149	-105.269	Boulder County, Colorado, USA	2591	0.161282	Wet Mass (g)	64.5126
Buckley et al. 2014 (J. Animal Ecol. 83: 41-50)	Terrestrial	Orthoptera	Acrididae	Aeropedellus clavatus	M	Adult	40.0149	-105.269	Boulder County, Colorado, USA	3500	0.118106	Wet Mass (g)	47.2425
Mino et al. 2011 (J. Heredity 102: 184-195)	Terrestrial	Orthoptera	Acrididae	Dichroplus pratensis	F	Adult	-38.09	-61.47	Buenos Aires, Argentina	248.035	23.86	Body L (mm)	115.409	Family-specific conversion taken from Sabo et al. 2012 (J. N. Am. Benthol. Soc. 21:336–343).
Mino et al. 2011 (J. Heredity 102: 184-195)	Terrestrial	Orthoptera	Acrididae	Dichroplus pratensis	F	Adult	-38.09	-61.47	Buenos Aires, Argentina	252.402	22.05	Body L (mm)	96.4562
Mino et al. 2011 (J. Heredity 102: 184-195)	Terrestrial	Orthoptera	Acrididae	Dichroplus pratensis	F	Adult	-38.09	-61.47	Buenos Aires, Argentina	255.677	23.92	Body L (mm)	116.07
Mino et al. 2011 (J. Heredity 102: 184-195)	Terrestrial	Orthoptera	Acrididae	Dichroplus pratensis	F	Adult	-38.09	-61.47	Buenos Aires, Argentina	251.31	24.95	Body L (mm)	127.749
Mino et al. 2011 (J. Heredity 102: 184-195)	Terrestrial	Orthoptera	Acrididae	Dichroplus pratensis	F	Adult	-38.09	-61.47	Buenos Aires, Argentina	260.044	23.77	Body L (mm)	114.422
Mino et al. 2011 (J. Heredity 102: 184-195)	Terrestrial	Orthoptera	Acrididae	Dichroplus pratensis	F	Adult	-38.09	-61.47	Buenos Aires, Argentina	290.611	23.57	Body L (mm)	112.244
Mino et al. 2011 (J. Heredity 102: 184-195)	Terrestrial	Orthoptera	Acrididae	Dichroplus pratensis	F	Adult	-38.09	-61.47	Buenos Aires, Argentina	297.162	23.36	Body L (mm)	109.983
Mino et al. 2011 (J. Heredity 102: 184-195)	Terrestrial	Orthoptera	Acrididae	Dichroplus pratensis	F	Adult	-38.09	-61.47	Buenos Aires, Argentina	310.262	23.47	Body L (mm)	111.164
Mino et al. 2011 (J. Heredity 102: 184-195)	Terrestrial	Orthoptera	Acrididae	Dichroplus pratensis	F	Adult	-38.09	-61.47	Buenos Aires, Argentina	357.205	24.61	Body L (mm)	123.825
Mino et al. 2011 (J. Heredity 102: 184-195)	Terrestrial	Orthoptera	Acrididae	Dichroplus pratensis	F	Adult	-38.09	-61.47	Buenos Aires, Argentina	406.332	23.82	Body L (mm)	114.97
Mino et al. 2011 (J. Heredity 102: 184-195)	Terrestrial	Orthoptera	Acrididae	Dichroplus pratensis	F	Adult	-38.09	-61.47	Buenos Aires, Argentina	445.633	24	Body L (mm)	116.955
Mino et al. 2011 (J. Heredity 102: 184-195)	Terrestrial	Orthoptera	Acrididae	Dichroplus pratensis	F	Adult	-38.09	-61.47	Buenos Aires, Argentina	444.541	24.3	Body L (mm)	120.306
Mino et al. 2011 (J. Heredity 102: 184-195)	Terrestrial	Orthoptera	Acrididae	Dichroplus pratensis	M	Adult	-38.09	-61.47	Buenos Aires, Argentina	248.035	21.7257	Body L (mm)	93.26
Mino et al. 2011 (J. Heredity 102: 184-195)	Terrestrial	Orthoptera	Acrididae	Dichroplus pratensis	M	Adult	-38.09	-61.47	Buenos Aires, Argentina	252.402	22.5972	Body L (mm)	101.985
Mino et al. 2011 (J. Heredity 102: 184-195)	Terrestrial	Orthoptera	Acrididae	Dichroplus pratensis	M	Adult	-38.09	-61.47	Buenos Aires, Argentina	255.677	22.66	Body L (mm)	102.631
Mino et al. 2011 (J. Heredity 102: 184-195)	Terrestrial	Orthoptera	Acrididae	Dichroplus pratensis	M	Adult	-38.09	-61.47	Buenos Aires, Argentina	251.31	22.9144	Body L (mm)	105.27
Mino et al. 2011 (J. Heredity 102: 184-195)	Terrestrial	Orthoptera	Acrididae	Dichroplus pratensis	M	Adult	-38.09	-61.47	Buenos Aires, Argentina	260.044	22.4514	Body L (mm)	100.495
Mino et al. 2011 (J. Heredity 102: 184-195)	Terrestrial	Orthoptera	Acrididae	Dichroplus pratensis	M	Adult	-38.09	-61.47	Buenos Aires, Argentina	290.611	22.9372	Body L (mm)	105.509
Mino et al. 2011 (J. Heredity 102: 184-195)	Terrestrial	Orthoptera	Acrididae	Dichroplus pratensis	M	Adult	-38.09	-61.47	Buenos Aires, Argentina	297.162	22.96	Body L (mm)	105.747
Mino et al. 2011 (J. Heredity 102: 184-195)	Terrestrial	Orthoptera	Acrididae	Dichroplus pratensis	M	Adult	-38.09	-61.47	Buenos Aires, Argentina	310.262	23.7388	Body L (mm)	114.081
Mino et al. 2011 (J. Heredity 102: 184-195)	Terrestrial	Orthoptera	Acrididae	Dichroplus pratensis	M	Adult	-38.09	-61.47	Buenos Aires, Argentina	357.205	23.0976	Body L (mm)	107.194
Mino et al. 2011 (J. Heredity 102: 184-195)	Terrestrial	Orthoptera	Acrididae	Dichroplus pratensis	M	Adult	-38.09	-61.47	Buenos Aires, Argentina	406.332	23.8099	Body L (mm)	114.859
Mino et al. 2011 (J. Heredity 102: 184-195)	Terrestrial	Orthoptera	Acrididae	Dichroplus pratensis	M	Adult	-38.09	-61.47	Buenos Aires, Argentina	445.633	23.1206	Body L (mm)	107.437
Mino et al. 2011 (J. Heredity 102: 184-195)	Terrestrial	Orthoptera	Acrididae	Dichroplus pratensis	M	Adult	-38.09	-61.47	Buenos Aires, Argentina	444.541	23.8811	Body L (mm)	115.642
[truncated: 21 more rows]

## Sheet: Latitude-size data
Source	Environment	Order	Family	Species	Sex	Stage	Latitude	Body Size	Original Units	Dry Mass (mg)	Notes
Masaki 1967. (Evol. 21: 725-741)	Terrestrial	Orthoptera	Gryllidae	Teleogryllus emma	F	Adult	30.3981	6.19333	Head W (mm)	313.335	Conversion for Gryllus firmus used, conversion created using data from Nespolo et al. 2007 (Biol. Res. 40: 5-12)
Masaki 1967. (Evol. 21: 725-741)	Terrestrial	Orthoptera	Gryllidae	Teleogryllus emma	F	Adult	31.5231	6.76574	Head W (mm)	473.473
Masaki 1967. (Evol. 21: 725-741)	Terrestrial	Orthoptera	Gryllidae	Teleogryllus emma	F	Adult	31.9325	6.94991	Head W (mm)	524.994
Masaki 1967. (Evol. 21: 725-741)	Terrestrial	Orthoptera	Gryllidae	Teleogryllus emma	F	Adult	31.8963	7.10168	Head W (mm)	567.454
Masaki 1967. (Evol. 21: 725-741)	Terrestrial	Orthoptera	Gryllidae	Teleogryllus emma	F	Adult	31.5867	7.16147	Head W (mm)	584.179
Masaki 1967. (Evol. 21: 725-741)	Terrestrial	Orthoptera	Gryllidae	Teleogryllus emma	F	Adult	32.5892	6.57961	Head W (mm)	421.401
Masaki 1967. (Evol. 21: 725-741)	Terrestrial	Orthoptera	Gryllidae	Teleogryllus emma	F	Adult	32.7915	6.85641	Head W (mm)	498.837
Masaki 1967. (Evol. 21: 725-741)	Terrestrial	Orthoptera	Gryllidae	Teleogryllus emma	F	Adult	33.031	6.90886	Head W (mm)	513.511
Masaki 1967. (Evol. 21: 725-741)	Terrestrial	Orthoptera	Gryllidae	Teleogryllus emma	F	Adult	33.1714	6.66459	Head W (mm)	445.175
Masaki 1967. (Evol. 21: 725-741)	Terrestrial	Orthoptera	Gryllidae	Teleogryllus emma	F	Adult	33.5099	7.02696	Head W (mm)	546.551
Masaki 1967. (Evol. 21: 725-741)	Terrestrial	Orthoptera	Gryllidae	Teleogryllus emma	F	Adult	33.6125	7.05321	Head W (mm)	553.895
Masaki 1967. (Evol. 21: 725-741)	Terrestrial	Orthoptera	Gryllidae	Teleogryllus emma	F	Adult	34.8124	7.13737	Head W (mm)	577.438
Masaki 1967. (Evol. 21: 725-741)	Terrestrial	Orthoptera	Gryllidae	Teleogryllus emma	F	Adult	34.8158	6.8669	Head W (mm)	501.771
Masaki 1967. (Evol. 21: 725-741)	Terrestrial	Orthoptera	Gryllidae	Teleogryllus emma	F	Adult	34.8162	6.84051	Head W (mm)	494.389
Masaki 1967. (Evol. 21: 725-741)	Terrestrial	Orthoptera	Gryllidae	Teleogryllus emma	F	Adult	34.6111	6.77481	Head W (mm)	476.011
Masaki 1967. (Evol. 21: 725-741)	Terrestrial	Orthoptera	Gryllidae	Teleogryllus emma	F	Adult	34.7826	6.78118	Head W (mm)	477.792
Masaki 1967. (Evol. 21: 725-741)	Terrestrial	Orthoptera	Gryllidae	Teleogryllus emma	F	Adult	34.8516	6.7547	Head W (mm)	470.385
Masaki 1967. (Evol. 21: 725-741)	Terrestrial	Orthoptera	Gryllidae	Teleogryllus emma	F	Adult	34.783	6.7482	Head W (mm)	468.565
Masaki 1967. (Evol. 21: 725-741)	Terrestrial	Orthoptera	Gryllidae	Teleogryllus emma	F	Adult	34.7835	6.70862	Head W (mm)	457.492
Masaki 1967. (Evol. 21: 725-741)	Terrestrial	Orthoptera	Gryllidae	Teleogryllus emma	F	Adult	34.8199	6.55025	Head W (mm)	413.186
Masaki 1967. (Evol. 21: 725-741)	Terrestrial	Orthoptera	Gryllidae	Teleogryllus emma	F	Adult	34.7864	6.48432	Head W (mm)	394.744
Masaki 1967. (Evol. 21: 725-741)	Terrestrial	Orthoptera	Gryllidae	Teleogryllus emma	F	Adult	34.7872	6.42495	Head W (mm)	378.134
Masaki 1967. (Evol. 21: 725-741)	Terrestrial	Orthoptera	Gryllidae	Teleogryllus emma	F	Adult	35.2986	6.68154	Head W (mm)	449.917
Masaki 1967. (Evol. 21: 725-741)	Terrestrial	Orthoptera	Gryllidae	Teleogryllus emma	F	Adult	35.4003	6.78036	Head W (mm)	477.562
Masaki 1967. (Evol. 21: 725-741)	Terrestrial	Orthoptera	Gryllidae	Teleogryllus emma	F	Adult	35.3294	6.95857	Head W (mm)	527.417
Masaki 1967. (Evol. 21: 725-741)	Terrestrial	Orthoptera	Gryllidae	Teleogryllus emma	F	Adult	35.6066	6.7471	Head W (mm)	468.257
Masaki 1967. (Evol. 21: 725-741)	Terrestrial	Orthoptera	Gryllidae	Teleogryllus emma	F	Adult	35.7085	6.82612	Head W (mm)	490.365
Masaki 1967. (Evol. 21: 725-741)	Terrestrial	Orthoptera	Gryllidae	Teleogryllus emma	F	Adult	35.6114	6.36448	Head W (mm)	361.216
Masaki 1967. (Evol. 21: 725-741)	Terrestrial	Orthoptera	Gryllidae	Teleogryllus emma	F	Adult	36.0917	6.37703	Head W (mm)	364.728
Masaki 1967. (Evol. 21: 725-741)	Terrestrial	Orthoptera	Gryllidae	Teleogryllus emma	F	Adult	36.1224	6.65405	Head W (mm)	442.227
Masaki 1967. (Evol. 21: 725-741)	Terrestrial	Orthoptera	Gryllidae	Teleogryllus emma	F	Adult	36.3953	6.78563	Head W (mm)	479.036
Masaki 1967. (Evol. 21: 725-741)	Terrestrial	Orthoptera	Gryllidae	Teleogryllus emma	F	Adult	36.2597	6.65387	Head W (mm)	442.176
Masaki 1967. (Evol. 21: 725-741)	Terrestrial	Orthoptera	Gryllidae	Teleogryllus emma	F	Adult	36.3967	6.67348	Head W (mm)	447.662
Masaki 1967. (Evol. 21: 725-741)	Terrestrial	Orthoptera	Gryllidae	Teleogryllus emma	F	Adult	36.4316	6.62725	Head W (mm)	434.73
Masaki 1967. (Evol. 21: 725-741)	Terrestrial	Orthoptera	Gryllidae	Teleogryllus emma	F	Adult	36.2946	6.60765	Head W (mm)	429.245
Masaki 1967. (Evol. 21: 725-741)	Terrestrial	Orthoptera	Gryllidae	Teleogryllus emma	F	Adult	36.4007	6.36342	Head W (mm)	360.922
Masaki 1967. (Evol. 21: 725-741)	Terrestrial	Orthoptera	Gryllidae	Teleogryllus emma	F	Adult	36.7374	6.86433	Head W (mm)	501.054
Masaki 1967. (Evol. 21: 725-741)	Terrestrial	Orthoptera	Gryllidae	Teleogryllus emma	F	Adult	36.8086	6.65974	Head W (mm)	443.817
Masaki 1967. (Evol. 21: 725-741)	Terrestrial	Orthoptera	Gryllidae	Teleogryllus emma	F	Adult	37.1855	6.70541	Head W (mm)	456.594
Masaki 1967. (Evol. 21: 725-741)	Terrestrial	Orthoptera	Gryllidae	Teleogryllus emma	F	Adult	37.0877	6.30314	Head W (mm)	344.056
Masaki 1967. (Evol. 21: 725-741)	Terrestrial	Orthoptera	Gryllidae	Teleogryllus emma	F	Adult	37.0884	6.25036	Head W (mm)	329.291
Masaki 1967. (Evol. 21: 725-741)	Terrestrial	Orthoptera	Gryllidae	Teleogryllus emma	F	Adult	37.432	6.21032	Head W (mm)	318.09
Masaki 1967. (Evol. 21: 725-741)	Terrestrial	Orthoptera	Gryllidae	Teleogryllus emma	F	Adult	37.5705	6.11118	Head W (mm)	290.356
Masaki 1967. (Evol. 21: 725-741)	Terrestrial	Orthoptera	Gryllidae	Teleogryllus emma	F	Adult	37.7073	6.14399	Head W (mm)	299.532
Masaki 1967. (Evol. 21: 725-741)	Terrestrial	Orthoptera	Gryllidae	Teleogryllus emma	F	Adult	37.9113	6.29544	Head W (mm)	341.902
Masaki 1967. (Evol. 21: 725-741)	Terrestrial	Orthoptera	Gryllidae	Teleogryllus emma	F	Adult	37.839	6.5792	Head W (mm)	421.286
Masaki 1967. (Evol. 21: 725-741)	Terrestrial	Orthoptera	Gryllidae	Teleogryllus emma	F	Adult	38.0817	6.38757	Head W (mm)	367.676
Masaki 1967. (Evol. 21: 725-741)	Terrestrial	Orthoptera	Gryllidae	Teleogryllus emma	F	Adult	38.2859	6.51923	Head W (mm)	404.509
Masaki 1967. (Evol. 21: 725-741)	Terrestrial	Orthoptera	Gryllidae	Teleogryllus emma	F	Adult	38.221	6.22906	Head W (mm)	323.332
Masaki 1967. (Evol. 21: 725-741)	Terrestrial	Orthoptera	Gryllidae	Teleogryllus emma	F	Adult	38.0164	6.12378	Head W (mm)	293.88
Masaki 1967. (Evol. 21: 725-741)	Terrestrial	Orthoptera	Gryllidae	Teleogryllus emma	F	Adult	38.085	6.12369	Head W (mm)	293.855
Masaki 1967. (Evol. 21: 725-741)	Terrestrial	Orthoptera	Gryllidae	Teleogryllus emma	F	Adult	38.3261	6.0574	Head W (mm)	275.31
Masaki 1967. (Evol. 21: 725-741)	Terrestrial	Orthoptera	Gryllidae	Teleogryllus emma	F	Adult	38.8057	6.11613	Head W (mm)	291.74
Masaki 1967. (Evol. 21: 725-741)	Terrestrial	Orthoptera	Gryllidae	Teleogryllus emma	F	Adult	38.8758	6.00389	Head W (mm)	260.34
Masaki 1967. (Evol. 21: 725-741)	Terrestrial	Orthoptera	Gryllidae	Teleogryllus emma	F	Adult	39.0477	5.97728	Head W (mm)	252.894
Masaki 1967. (Evol. 21: 725-741)	Terrestrial	Orthoptera	Gryllidae	Teleogryllus emma	F	Adult	38.9106	5.96427	Head W (mm)	249.254
Masaki 1967. (Evol. 21: 725-741)	Terrestrial	Orthoptera	Gryllidae	Teleogryllus emma	F	Adult	39.0142	5.91135	Head W (mm)	234.452
Masaki 1967. (Evol. 21: 725-741)	Terrestrial	Orthoptera	Gryllidae	Teleogryllus emma	F	Adult	38.332	5.59562	Head W (mm)	146.123
Masaki 1967. (Evol. 21: 725-741)	Terrestrial	Orthoptera	Gryllidae	Teleogryllus emma	F	Adult	38.9141	5.6872	Head W (mm)	171.742
Masaki 1967. (Evol. 21: 725-741)	Terrestrial	Orthoptera	Gryllidae	Teleogryllus emma	F	Adult	39.2895	5.84502	Head W (mm)	215.894
Masaki 1967. (Evol. 21: 725-741)	Terrestrial	Orthoptera	Gryllidae	Teleogryllus emma	F	Adult	39.4273	5.80525	Head W (mm)	204.769
Masaki 1967. (Evol. 21: 725-741)	Terrestrial	Orthoptera	Gryllidae	Teleogryllus emma	F	Adult	39.3609	5.63383	Head W (mm)	156.811
Masaki 1967. (Evol. 21: 725-741)	Terrestrial	Orthoptera	Gryllidae	Teleogryllus emma	F	Adult	39.7039	5.63996	Head W (mm)	158.529
Masaki 1967. (Evol. 21: 725-741)	Terrestrial	Orthoptera	Gryllidae	Teleogryllus emma	F	Adult	39.7022	5.7719	Head W (mm)	195.439
Masaki 1967. (Evol. 21: 725-741)	Terrestrial	Orthoptera	Gryllidae	Teleogryllus emma	F	Adult	39.7353	5.87081	Head W (mm)	223.109
Masaki 1967. (Evol. 21: 725-741)	Terrestrial	Orthoptera	Gryllidae	Teleogryllus emma	F	Adult	39.8037	5.89051	Head W (mm)	228.62
Masaki 1967. (Evol. 21: 725-741)	Terrestrial	Orthoptera	Gryllidae	Teleogryllus emma	F	Adult	39.7344	5.94338	Head W (mm)	243.41
Masaki 1967. (Evol. 21: 725-741)	Terrestrial	Orthoptera	Gryllidae	Teleogryllus emma	F	Adult	40.3211	5.67212	Head W (mm)	167.526
Masaki 1967. (Evol. 21: 725-741)	Terrestrial	Orthoptera	Gryllidae	Teleogryllus emma	F	Adult	40.6259	5.98836	Head W (mm)	255.996
Masaki 1967. (Evol. 21: 725-741)	Terrestrial	Orthoptera	Gryllidae	Teleogryllus emma	F	Adult	40.6269	5.9092	Head W (mm)	233.849
Masaki 1967. (Evol. 21: 725-741)	Terrestrial	Orthoptera	Gryllidae	Teleogryllus emma	F	Adult	40.6274	5.87622	Head W (mm)	224.622
Masaki 1967. (Evol. 21: 725-741)	Terrestrial	Orthoptera	Gryllidae	Teleogryllus emma	F	Adult	40.5935	5.83668	Head W (mm)	213.561
Masaki 1967. (Evol. 21: 725-741)	Terrestrial	Orthoptera	Gryllidae	Teleogryllus emma	F	Adult	40.7309	5.8299	Head W (mm)	211.664
Masaki 1967. (Evol. 21: 725-741)	Terrestrial	Orthoptera	Gryllidae	Teleogryllus emma	F	Adult	40.628	5.82344	Head W (mm)	209.857
Masaki 1967. (Evol. 21: 725-741)	Terrestrial	Orthoptera	Gryllidae	Teleogryllus emma	F	Adult	40.6971	5.79036	Head W (mm)	200.604
Masaki 1967. (Evol. 21: 725-741)	Terrestrial	Orthoptera	Gryllidae	Teleogryllus emma	F	Adult	40.6286	5.77726	Head W (mm)	196.939
Masaki 1967. (Evol. 21: 725-741)	Terrestrial	Orthoptera	Gryllidae	Teleogryllus emma	F	Adult	40.5604	5.74437	Head W (mm)	187.737
Masaki 1967. (Evol. 21: 725-741)	Terrestrial	Orthoptera	Gryllidae	Teleogryllus emma	F	Adult	40.8012	5.69787	Head W (mm)	174.728
Masaki 1967. (Evol. 21: 725-741)	Terrestrial	Orthoptera	Gryllidae	Teleogryllus emma	F	Adult	40.6295	5.71129	Head W (mm)	178.483
Masaki 1967. (Evol. 21: 725-741)	Terrestrial	Orthoptera	Gryllidae	Teleogryllus emma	F	Adult	40.5268	5.69164	Head W (mm)	172.985
Masaki 1967. (Evol. 21: 725-741)	Terrestrial	Orthoptera	Gryllidae	Teleogryllus emma	F	Adult	40.5958	5.65856	Head W (mm)	163.732
Masaki 1967. (Evol. 21: 725-741)	Terrestrial	Orthoptera	Gryllidae	Teleogryllus emma	F	Adult	40.562	5.61903	Head W (mm)	152.672
Masaki 1967. (Evol. 21: 725-741)	Terrestrial	Orthoptera	Gryllidae	Teleogryllus emma	F	Adult	40.528	5.59269	Head W (mm)	145.302
Masaki 1967. (Evol. 21: 725-741)	Terrestrial	Orthoptera	Gryllidae	Teleogryllus emma	F	Adult	40.5309	5.36839	Head W (mm)	82.5543
Masaki 1967. (Evol. 21: 725-741)	Terrestrial	Orthoptera	Gryllidae	Teleogryllus emma	F	Adult	40.8718	5.54605	Head W (mm)	132.255
Masaki 1967. (Evol. 21: 725-741)	Terrestrial	Orthoptera	Gryllidae	Teleogryllus emma	F	Adult	41.2475	5.67748	Head W (mm)	169.025
Masaki 1967. (Evol. 21: 725-741)	Terrestrial	Orthoptera	Gryllidae	Teleogryllus emma	F	Adult	41.8659	5.61729	Head W (mm)	152.185
Masaki 1967. (Evol. 21: 725-741)	Terrestrial	Orthoptera	Gryllidae	Teleogryllus emma	F	Adult	43.1372	5.48365	Head W (mm)	114.8
Masaki 1967. (Evol. 21: 725-741)	Terrestrial	Orthoptera	Gryllidae	Teleogryllus emma	F	Adult	43.3752	5.65485	Head W (mm)	162.694
Masaki 1967. (Evol. 21: 725-741)	Terrestrial	Orthoptera	Gryllidae	Teleogryllus emma	M	Adult	30.3983	6.04243	Head W (mm)	271.12
Masaki 1967. (Evol. 21: 725-741)	Terrestrial	Orthoptera	Gryllidae	Teleogryllus emma	M	Adult	31.5429	7.34129	Head W (mm)	634.485
Masaki 1967. (Evol. 21: 725-741)	Terrestrial	Orthoptera	Gryllidae	Teleogryllus emma	M	Adult	31.8861	7.20252	Head W (mm)	595.663
Masaki 1967. (Evol. 21: 725-741)	Terrestrial	Orthoptera	Gryllidae	Teleogryllus emma	M	Adult	31.8568	6.81991	Head W (mm)	488.625
Masaki 1967. (Evol. 21: 725-741)	Terrestrial	Orthoptera	Gryllidae	Teleogryllus emma	M	Adult	32.5733	6.8656	Head W (mm)	501.41
Masaki 1967. (Evol. 21: 725-741)	Terrestrial	Orthoptera	Gryllidae	Teleogryllus emma	M	Adult	32.8451	6.97098	Head W (mm)	530.888
Masaki 1967. (Evol. 21: 725-741)	Terrestrial	Orthoptera	Gryllidae	Teleogryllus emma	M	Adult	32.9468	7.03028	Head W (mm)	547.479
Masaki 1967. (Evol. 21: 725-741)	Terrestrial	Orthoptera	Gryllidae	Teleogryllus emma	M	Adult	32.843	7.1359	Head W (mm)	577.028
Masaki 1967. (Evol. 21: 725-741)	Terrestrial	Orthoptera	Gryllidae	Teleogryllus emma	M	Adult	33.1538	6.86521	Head W (mm)	501.301
Masaki 1967. (Evol. 21: 725-741)	Terrestrial	Orthoptera	Gryllidae	Teleogryllus emma	M	Adult	33.46	6.95077	Head W (mm)	525.236
Masaki 1967. (Evol. 21: 725-741)	Terrestrial	Orthoptera	Gryllidae	Teleogryllus emma	M	Adult	33.5609	7.07605	Head W (mm)	560.283
Masaki 1967. (Evol. 21: 725-741)	Terrestrial	Orthoptera	Gryllidae	Teleogryllus emma	M	Adult	34.7527	7.33253	Head W (mm)	632.037
Masaki 1967. (Evol. 21: 725-741)	Terrestrial	Orthoptera	Gryllidae	Teleogryllus emma	M	Adult	34.7576	6.9433	Head W (mm)	523.147
Masaki 1967. (Evol. 21: 725-741)	Terrestrial	Orthoptera	Gryllidae	Teleogryllus emma	M	Adult	34.7581	6.90372	Head W (mm)	512.073
Masaki 1967. (Evol. 21: 725-741)	Terrestrial	Orthoptera	Gryllidae	Teleogryllus emma	M	Adult	34.7586	6.86414	Head W (mm)	501
Masaki 1967. (Evol. 21: 725-741)	Terrestrial	Orthoptera	Gryllidae	Teleogryllus emma	M	Adult	34.7589	6.84435	Head W (mm)	495.463
Masaki 1967. (Evol. 21: 725-741)	Terrestrial	Orthoptera	Gryllidae	Teleogryllus emma	M	Adult	34.555	6.76532	Head W (mm)	473.354
Masaki 1967. (Evol. 21: 725-741)	Terrestrial	Orthoptera	Gryllidae	Teleogryllus emma	M	Adult	34.7611	6.66622	Head W (mm)	445.632
Masaki 1967. (Evol. 21: 725-741)	Terrestrial	Orthoptera	Gryllidae	Teleogryllus emma	M	Adult	34.7628	6.53428	Head W (mm)	408.72
Masaki 1967. (Evol. 21: 725-741)	Terrestrial	Orthoptera	Gryllidae	Teleogryllus emma	M	Adult	34.7633	6.4947	Head W (mm)	397.646
Masaki 1967. (Evol. 21: 725-741)	Terrestrial	Orthoptera	Gryllidae	Teleogryllus emma	M	Adult	34.9294	6.86402	Head W (mm)	500.968
Masaki 1967. (Evol. 21: 725-741)	Terrestrial	Orthoptera	Gryllidae	Teleogryllus emma	M	Adult	35.269	7.00893	Head W (mm)	541.507
Masaki 1967. (Evol. 21: 725-741)	Terrestrial	Orthoptera	Gryllidae	Teleogryllus emma	M	Adult	35.3734	6.85713	Head W (mm)	499.039
Masaki 1967. (Evol. 21: 725-741)	Terrestrial	Orthoptera	Gryllidae	Teleogryllus emma	M	Adult	35.238	6.75826	Head W (mm)	471.381
Masaki 1967. (Evol. 21: 725-741)	Terrestrial	Orthoptera	Gryllidae	Teleogryllus emma	M	Adult	35.5772	6.93616	Head W (mm)	521.148
Masaki 1967. (Evol. 21: 725-741)	Terrestrial	Orthoptera	Gryllidae	Teleogryllus emma	M	Adult	35.6463	6.87674	Head W (mm)	504.524
Masaki 1967. (Evol. 21: 725-741)	Terrestrial	Orthoptera	Gryllidae	Teleogryllus emma	M	Adult	35.5844	6.3688	Head W (mm)	362.426
Masaki 1967. (Evol. 21: 725-741)	Terrestrial	Orthoptera	Gryllidae	Teleogryllus emma	M	Adult	36.0267	6.49385	Head W (mm)	397.409
Masaki 1967. (Evol. 21: 725-741)	Terrestrial	Orthoptera	Gryllidae	Teleogryllus emma	M	Adult	36.2265	6.89614	Head W (mm)	509.952
Masaki 1967. (Evol. 21: 725-741)	Terrestrial	Orthoptera	Gryllidae	Teleogryllus emma	M	Adult	36.3628	6.91584	Head W (mm)	515.463
Masaki 1967. (Evol. 21: 725-741)	Terrestrial	Orthoptera	Gryllidae	Teleogryllus emma	M	Adult	36.3641	6.81688	Head W (mm)	487.779
Masaki 1967. (Evol. 21: 725-741)	Terrestrial	Orthoptera	Gryllidae	Teleogryllus emma	M	Adult	36.365	6.74431	Head W (mm)	467.478
Masaki 1967. (Evol. 21: 725-741)	Terrestrial	Orthoptera	Gryllidae	Teleogryllus emma	M	Adult	36.2289	6.70482	Head W (mm)	456.43
Masaki 1967. (Evol. 21: 725-741)	Terrestrial	Orthoptera	Gryllidae	Teleogryllus emma	M	Adult	36.1958	6.62568	Head W (mm)	434.289
Masaki 1967. (Evol. 21: 725-741)	Terrestrial	Orthoptera	Gryllidae	Teleogryllus emma	M	Adult	36.3715	6.22974	Head W (mm)	323.521
Masaki 1967. (Evol. 21: 725-741)	Terrestrial	Orthoptera	Gryllidae	Teleogryllus emma	M	Adult	36.6367	6.86288	Head W (mm)	500.647
Masaki 1967. (Evol. 21: 725-741)	Terrestrial	Orthoptera	Gryllidae	Teleogryllus emma	M	Adult	36.7396	6.82323	Head W (mm)	489.555
Masaki 1967. (Evol. 21: 725-741)	Terrestrial	Orthoptera	Gryllidae	Teleogryllus emma	M	Adult	37.1174	6.65145	Head W (mm)	441.499
Masaki 1967. (Evol. 21: 725-741)	Terrestrial	Orthoptera	Gryllidae	Teleogryllus emma	M	Adult	37.7677	6.53227	Head W (mm)	408.156
Masaki 1967. (Evol. 21: 725-741)	Terrestrial	Orthoptera	Gryllidae	Teleogryllus emma	M	Adult	38.0424	6.40674	Head W (mm)	373.038
Masaki 1967. (Evol. 21: 725-741)	Terrestrial	Orthoptera	Gryllidae	Teleogryllus emma	M	Adult	37.0555	6.14352	Head W (mm)	299.4
Masaki 1967. (Evol. 21: 725-741)	Terrestrial	Orthoptera	Gryllidae	Teleogryllus emma	M	Adult	37.0561	6.09734	Head W (mm)	286.481
Masaki 1967. (Evol. 21: 725-741)	Terrestrial	Orthoptera	Gryllidae	Teleogryllus emma	M	Adult	37.3629	6.13671	Head W (mm)	297.497
Masaki 1967. (Evol. 21: 725-741)	Terrestrial	Orthoptera	Gryllidae	Teleogryllus emma	M	Adult	37.5683	6.09699	Head W (mm)	286.385
Masaki 1967. (Evol. 21: 725-741)	Terrestrial	Orthoptera	Gryllidae	Teleogryllus emma	M	Adult	38.1804	6.29449	Head W (mm)	341.638
Masaki 1967. (Evol. 21: 725-741)	Terrestrial	Orthoptera	Gryllidae	Teleogryllus emma	M	Adult	37.9769	6.18908	Head W (mm)	312.147
Masaki 1967. (Evol. 21: 725-741)	Terrestrial	Orthoptera	Gryllidae	Teleogryllus emma	M	Adult	37.9779	6.10991	Head W (mm)	289.999
Masaki 1967. (Evol. 21: 725-741)	Terrestrial	Orthoptera	Gryllidae	Teleogryllus emma	M	Adult	38.2528	5.97119	Head W (mm)	251.191
Masaki 1967. (Evol. 21: 725-741)	Terrestrial	Orthoptera	Gryllidae	Teleogryllus emma	M	Adult	38.2873	5.94478	Head W (mm)	243.802
Masaki 1967. (Evol. 21: 725-741)	Terrestrial	Orthoptera	Gryllidae	Teleogryllus emma	M	Adult	38.867	6.00376	Head W (mm)	260.303
Masaki 1967. (Evol. 21: 725-741)	Terrestrial	Orthoptera	Gryllidae	Teleogryllus emma	M	Adult	38.7967	6.16214	Head W (mm)	304.61
Masaki 1967. (Evol. 21: 725-741)	Terrestrial	Orthoptera	Gryllidae	Teleogryllus emma	M	Adult	38.8339	5.92462	Head W (mm)	238.163
Masaki 1967. (Evol. 21: 725-741)	Terrestrial	Orthoptera	Gryllidae	Teleogryllus emma	M	Adult	39.0046	5.9245	Head W (mm)	238.131
Masaki 1967. (Evol. 21: 725-741)	Terrestrial	Orthoptera	Gryllidae	Teleogryllus emma	M	Adult	39.0069	5.73978	Head W (mm)	186.454
Masaki 1967. (Evol. 21: 725-741)	Terrestrial	Orthoptera	Gryllidae	Teleogryllus emma	M	Adult	38.871	5.6871	Head W (mm)	171.715
Masaki 1967. (Evol. 21: 725-741)	Terrestrial	Orthoptera	Gryllidae	Teleogryllus emma	M	Adult	39.2838	5.44273	Head W (mm)	103.351
Masaki 1967. (Evol. 21: 725-741)	Terrestrial	Orthoptera	Gryllidae	Teleogryllus emma	M	Adult	39.2801	5.7396	Head W (mm)	186.403
Masaki 1967. (Evol. 21: 725-741)	Terrestrial	Orthoptera	Gryllidae	Teleogryllus emma	M	Adult	39.4146	5.90444	Head W (mm)	232.517
Masaki 1967. (Evol. 21: 725-741)	Terrestrial	Orthoptera	Gryllidae	Teleogryllus emma	M	Adult	39.6509	6.12198	Head W (mm)	293.377
Masaki 1967. (Evol. 21: 725-741)	Terrestrial	Orthoptera	Gryllidae	Teleogryllus emma	M	Adult	39.7548	6.00317	Head W (mm)	260.137
Masaki 1967. (Evol. 21: 725-741)	Terrestrial	Orthoptera	Gryllidae	Teleogryllus emma	M	Adult	39.757	5.83164	Head W (mm)	212.151
Masaki 1967. (Evol. 21: 725-741)	Terrestrial	Orthoptera	Gryllidae	Teleogryllus emma	M	Adult	39.7594	5.64032	Head W (mm)	158.629
Masaki 1967. (Evol. 21: 725-741)	Terrestrial	Orthoptera	Gryllidae	Teleogryllus emma	M	Adult	40.5391	6.0884	Head W (mm)	283.982
Masaki 1967. (Evol. 21: 725-741)	Terrestrial	Orthoptera	Gryllidae	Teleogryllus emma	M	Adult	40.6098	5.89704	Head W (mm)	230.447
Masaki 1967. (Evol. 21: 725-741)	Terrestrial	Orthoptera	Gryllidae	Teleogryllus emma	M	Adult	40.5772	5.77172	Head W (mm)	195.387
Masaki 1967. (Evol. 21: 725-741)	Terrestrial	Orthoptera	Gryllidae	Teleogryllus emma	M	Adult	40.5778	5.72554	Head W (mm)	182.468
Masaki 1967. (Evol. 21: 725-741)	Terrestrial	Orthoptera	Gryllidae	Teleogryllus emma	M	Adult	40.6462	5.71889	Head W (mm)	180.609
Masaki 1967. (Evol. 21: 725-741)	Terrestrial	Orthoptera	Gryllidae	Teleogryllus emma	M	Adult	40.5099	5.6926	Head W (mm)	173.253
Masaki 1967. (Evol. 21: 725-741)	Terrestrial	Orthoptera	Gryllidae	Teleogryllus emma	M	Adult	40.5104	5.65961	Head W (mm)	164.025
Masaki 1967. (Evol. 21: 725-741)	Terrestrial	Orthoptera	Gryllidae	Teleogryllus emma	M	Adult	40.5448	5.6332	Head W (mm)	156.636
Masaki 1967. (Evol. 21: 725-741)	Terrestrial	Orthoptera	Gryllidae	Teleogryllus emma	M	Adult	40.5109	5.61343	Head W (mm)	151.106
Masaki 1967. (Evol. 21: 725-741)	Terrestrial	Orthoptera	Gryllidae	Teleogryllus emma	M	Adult	40.4772	5.58047	Head W (mm)	141.884
Masaki 1967. (Evol. 21: 725-741)	Terrestrial	Orthoptera	Gryllidae	Teleogryllus emma	M	Adult	40.6478	5.59355	Head W (mm)	145.543
Masaki 1967. (Evol. 21: 725-741)	Terrestrial	Orthoptera	Gryllidae	Teleogryllus emma	M	Adult	40.6481	5.56716	Head W (mm)	138.161
Masaki 1967. (Evol. 21: 725-741)	Terrestrial	Orthoptera	Gryllidae	Teleogryllus emma	M	Adult	40.4775	5.56068	Head W (mm)	136.347
Masaki 1967. (Evol. 21: 725-741)	Terrestrial	Orthoptera	Gryllidae	Teleogryllus emma	M	Adult	40.7864	5.43512	Head W (mm)	101.223
Masaki 1967. (Evol. 21: 725-741)	Terrestrial	Orthoptera	Gryllidae	Teleogryllus emma	M	Adult	40.5147	5.31656	Head W (mm)	68.0537
Masaki 1967. (Evol. 21: 725-741)	Terrestrial	Orthoptera	Gryllidae	Teleogryllus emma	M	Adult	41.1919	5.7713	Head W (mm)	195.272
Masaki 1967. (Evol. 21: 725-741)	Terrestrial	Orthoptera	Gryllidae	Teleogryllus emma	M	Adult	41.7389	5.71156	Head W (mm)	178.559
Masaki 1967. (Evol. 21: 725-741)	Terrestrial	Orthoptera	Gryllidae	Teleogryllus emma	M	Adult	43.2759	5.67755	Head W (mm)	169.042
Masaki 1967. (Evol. 21: 725-741)	Terrestrial	Orthoptera	Gryllidae	Teleogryllus emma	M	Adult	43.0405	5.39403	Head W (mm)	89.7267
Nylin and Svard 1991. (Holarctic Ecol. 14: 192-202)	Terrestrial	Lepidoptera	Lycaenidae	Palaeochrysophanus hippothoe	F	Adult	55.6158	18.6851	Wing L (mm)	10.3658	Conversion used is for Paryphthimoides phronius taken from Peixoto & Benson 2008 (Ethology 114: 1069-1077)
Nylin and Svard 1991. (Holarctic Ecol. 14: 192-202)	Terrestrial	Lepidoptera	Lycaenidae	Palaeochrysophanus hippothoe	F	Adult	55.611	18.379	Wing L (mm)	10.0254
[truncated: 2,460 more rows]

## Sheet: Seasonal temperature-size data
Source	Environment	Order	Family	Species	Habitat/Location	Latitude	Longitude	Depth (m)	Stage	Sex	Month	Temp (°C)	Mass	Length	Area	Origianl Units	Dry Mass (mg)	Notes
[truncated: 2,497 more rows]
